# Supplementary material for: P4HA1 Mediates Hypoxia-Induced Invasion in Human Pancreatic Cancer Organoids
Source: Cancer Res Commun. 2025 May 30;5(5):881–95. doi: 10.1158/2767-9764.CRC-24-0025 (PMC12123483; doi:10.1158/2767-9764.CRC-24-0025)
Supplement: Supplementary Table S1 — Primary tumor features in PDAC organoid cohort [file crc-24-0025_supplementary_table_s1_suppst1.xlsx]

## Sheet: Supplementary Table 1
Sample	Demographics	Grade	Mutations	Treatment	Treatment Response
PDO1	52, M	N/A	KRAS p.G12V 23.49 SMAD4 p.H184fs 9.59 TP53 p.G245S 12.96	Present	Score 1
PDO2	64, M	G2: moderately differentiated	KRAS p.G12C 2.28	Present	Score 2
PDO3	77, M	G3: poorly differentiated	ARID1A p.E1718* 8.17 CDKN2A p.E120* 7.32 KRAS p.G12C 5.49 SMAD4 p.K110_H111delinsN 7.59 SUFU p.T13P 18.11	Not Present	N/A
PDO4	68, M	G2: moderately differentiated	KRAS p.G12R 4.94 RNF43 p.R117fs 6.39 TP53 p.R273P 6.79	Present	score 2
PDO5	78, F	G2: moderately differentiated	BRCA2 p.I2285V 43.51 KRAS p.G12V 19.49 POLE p.R1382H 28.81 SMAD4 p.R361C 29.83 SMO p.A68G 38.65 TP53 p.R273H 27.36	Present	Score 3
PDO6	48, M	G2: Moderately differentiated	CDKN2A p.R128W 10.14 CDKN2A p.D116G 8.27 CDKN2A p.R80* 8.68 KRAS p.G12V 7.26 TP53 p.R280G 7.61	Present	Score 2
PDO7	73, F	G3: poorly differentiated	KRAS p.G12D 4.85 TP53 p.R175H 9.41 RNF43 p.P270fs 8.33	Present	Score 2
PDO8	54, F	G2: moderately differentiated	CDKN2A pH83Y 53.62 KRAS p.G12D 25.21 TP53 p.P250L 41.12	Present	Score 2
PDO9	51, M	G3: poorly differentiated	STK11 c.290+1 G>A 10.29 KRAS p.G12D 7.96 TP53 p.R248W 8.87	Present	Score 2
PDO10	57, F	G2: moderately differentiated	ROS1 p.I1825M 44.65	Present	Score 3
PDO11	56, M	G2-G3: moderately to poorly differentiated	BRCA1 p.I946F 18.69 BRCA2 p.K1286del 32.77 CDKN2A p.A102fs 20.97 FGFR3 p.R603W 16.24 KRAS p.G12D 21.76 PIK3CA p.R93Q 20.6 SMAD4 c.955+1G>T 29.52 TP53 p.R306* 30.82	Present	Score 2
