# Supplementary material for: P4HA1 Mediates Hypoxia-Induced Invasion in Human Pancreatic Cancer Organoids
Source: Cancer Res Commun. 2025 May 30;5(5):881–95. doi: 10.1158/2767-9764.CRC-24-0025 (PMC12123483; doi:10.1158/2767-9764.CRC-24-0025)
Supplement: Supplementary Table S2 — Percent invasion of organoids in normoxia and hypoxia [file crc-24-0025_supplementary_table_s2_suppst2.xlsx]

## Sheet: Sheet1
	Sample	Invasion (%)
		Normoxia	Hypoxia
	PDO1	6.96044	27.2214
	PDO2	32.9985	56.3149
	PDO3	81.7417	95.9935
	PDO4	65.0891	82.4427
	PDO5	15.7948	21.0629
	PDO6	43.4211	55.7239
	PDO7	41.5941	50.5981
	PDO8	60.57	78.9286
	PDO9	31.4013	59.68
	PDO10	37.593	40.7547
	PDO11	32.42	55.7239
