# Supplementary material for: P4HA1 Mediates Hypoxia-Induced Invasion in Human Pancreatic Cancer Organoids
Source: Cancer Res Commun. 2025 May 30;5(5):881–95. doi: 10.1158/2767-9764.CRC-24-0025 (PMC12123483; doi:10.1158/2767-9764.CRC-24-0025)
Supplement: Supplementary Table S3 — Differentially expressed genes between normoxic and hypoxic invasive PDAC organoids [file crc-24-0025_supplementary_table_s3_suppst3.xlsx]

## Sheet: Supp Table 3
Gene ID	Gene.name	pvalue	padj	l2fc	Wald Statistic	baseMean	lfcSE	hypox.reads	normox.reads	FDRpadj	Gene.label
ENSG00000104765	BNIP3L	5.75308e-30	7.25464e-26	2.03664	-11.3722	2664.88	0.17909	35140	10863	6.33303e-13	BNIP3L
ENSG00000104419	NDRG1	1.60595e-23	1.01255e-19	2.7683	-9.99481	1616.34	0.276974	22520	4895	6.33303e-13	NDRG1
ENSG00000141959	PFKL	4.95444e-23	1.86755e-19	0.933612	-9.88257	2630.65	0.0944706	28564	17375	6.33303e-13	PFKL
ENSG00000170525	PFKFB3	5.92404e-23	1.86755e-19	2.70563	-9.86465	1090.61	0.274275	15873	3368	6.33303e-13	PFKFB3
ENSG00000102144	PGK1	5.07117e-22	1.27895e-18	1.31129	-9.6468	23566.3	0.13593	282835	131545	6.33303e-13	PGK1
ENSG00000168209	DDIT4	1.19641e-19	2.51445e-16	1.78474	-9.06943	4423.56	0.196786	53507	20534	6.33303e-13	DDIT4
ENSG00000247095	MIR210HG	3.38197e-19	6.09239e-16	3.85432	-8.9555	372.464	0.430386	4776	535	6.33303e-13	MIR210HG
ENSG00000164096	C4orf3	8.85934e-18	1.39645e-14	1.54066	-8.58787	3484.46	0.1794	37246	15450	1.10828e-12	C4orf3
ENSG00000181577	C6orf223	1.08035e-17	1.51369e-14	1.50463	-8.56504	1259	0.17567	15539	6215	1.47771e-12	C6orf223
ENSG00000269926		3.95394e-17	4.98592e-14	1.76661	-8.41426	2824.73	0.209954	34306	13428	3.5465e-12	ENSG00000269926
ENSG00000274904		9.05279e-17	1.03778e-13	1.47676	-8.31659	728.161	0.177568	9506	4128	6.85119e-12	ENSG00000274904
ENSG00000129521	EGLN3	6.10475e-16	6.41507e-13	5.3755	-8.08721	2087.97	0.664692	32082	1115	3.47261e-11	EGLN3
ENSG00000131069	ACSS2	1.93243e-15	1.87446e-12	1.80907	-7.94561	1720.5	0.227682	26320	6707	8.96854e-11	ACSS2
ENSG00000122884	P4HA1	2.65519e-15	2.39157e-12	2.43024	-7.90613	2721.65	0.307387	38227	7301	1.10828e-10	P4HA1
ENSG00000214049	UCA1	3.46627e-15	2.91398e-12	2.80672	-7.87286	4227.13	0.356505	56736	14230	1.3122e-10	UCA1
ENSG00000186352	ANKRD37	1.83005e-14	1.44231e-11	2.19944	-7.66204	394.588	0.287057	5507	1447	5.45551e-10	ANKRD37
ENSG00000267308		1.97384e-13	1.46412e-10	2.74593	-7.35056	1175.39	0.373567	15827	4234	4.32021e-09	ENSG00000267308
ENSG00000141526	SLC16A3	2.88941e-13	2.02419e-10	1.44935	-7.29945	1105.09	0.198557	13447	6806	5.73966e-09	SLC16A3
ENSG00000152256	PDK1	4.27215e-13	2.83536e-10	2.9386	-7.24665	466.405	0.405511	6323	1188	7.71783e-09	PDK1
ENSG00000134333	LDHA	5.41634e-13	3.415e-10	1.53825	-7.21442	60004.9	0.213219	730774	324570	9.06817e-09	LDHA
ENSG00000111669	TPI1	1.31337e-12	7.88648e-10	0.96298	-7.09289	31110	0.135767	323467	205537	1.90924e-08	TPI1
ENSG00000105220	GPI	1.67997e-12	9.62926e-10	0.98627	-7.05876	6742.58	0.139723	72133	43248	2.27201e-08	GPI
ENSG00000117394	SLC2A1	3.47933e-12	1.90758e-09	1.22278	-6.95686	14470.4	0.175766	195925	87294	4.17178e-08	SLC2A1
ENSG00000141562	NARF	6.37657e-12	3.35035e-09	1.28713	-6.87097	1146.32	0.187329	14177	6918	6.8786e-08	NARF
ENSG00000116260	QSOX1	2.37332e-11	1.1971e-08	0.986065	-6.68099	4759	0.147593	49983	30310	2.14326e-07	QSOX1
ENSG00000104327	CALB1	6.4881e-11	3.14064e-08	5.36126	-6.53204	140.639	0.820765	1663	60	5.04526e-07	CALB1
ENSG00000196754	S100A2	6.7246e-11	3.14064e-08	1.40401	-6.52667	2879.51	0.215119	28160	13971	5.04526e-07	S100A2
ENSG00000112715	VEGFA	1.02549e-10	4.5109e-08	1.66487	-6.46314	2058.98	0.257594	26322	9927	6.92699e-07	VEGFA
ENSG00000152952	PLOD2	1.0374e-10	4.5109e-08	2.47276	-6.4614	1125.04	0.382698	17447	3647	6.92699e-07	PLOD2
ENSG00000115548	KDM3A	1.82154e-10	7.4315e-08	2.64565	-6.37568	598.595	0.414959	8590	1902	1.07598e-06	KDM3A
ENSG00000138131	LOXL4	1.82694e-10	7.4315e-08	2.20226	-6.37523	3607.86	0.34544	42588	10642	1.07598e-06	LOXL4
ENSG00000237768		2.29063e-10	9.0265e-08	2.58248	-6.34047	195.512	0.407301	2681	442	1.27655e-06	ENSG00000237768
ENSG00000180861	LINC01559	2.64308e-10	1.00998e-07	1.65338	-6.31839	3083.7	0.261677	37594	12473	1.40725e-06	LINC01559
ENSG00000169583	CLIC3	3.4521e-10	1.24592e-07	1.50006	-6.27698	1348.94	0.238977	13802	8028	1.6882e-06	CLIC3
ENSG00000160181	TFF2	3.45815e-10	1.24592e-07	1.93077	-6.27671	9334.83	0.307608	93692	50748	1.6882e-06	TFF2
ENSG00000196968	FUT11	4.76051e-10	1.6675e-07	2.5155	-6.2268	458.409	0.40398	5665	1428	2.18566e-06	FUT11
ENSG00000185033	SEMA4B	7.1862e-10	2.44914e-07	1.14829	-6.16193	4686.4	0.186353	56831	27625	3.07583e-06	SEMA4B
ENSG00000160180	TFF3	8.60677e-10	2.85609e-07	2.72213	-6.13331	12254.5	0.443826	135348	29581	3.52039e-06	TFF3
ENSG00000113369	ARRDC3	1.11609e-09	3.60869e-07	1.4718	-6.09186	618.778	0.241601	7625	3483	4.3297e-06	ARRDC3
ENSG00000172037	LAMB2	1.33538e-09	4.16261e-07	0.812411	-6.06308	2046.76	0.133993	19896	13175	4.8954e-06	LAMB2
ENSG00000163918	RFC4	1.35342e-09	4.16261e-07	-0.884214	6.06092	701.868	0.145888	4153	9310	4.8954e-06	RFC4
ENSG00000005448	WDR54	1.43199e-09	4.29937e-07	1.73356	-6.05184	645.501	0.286451	6680	2702	5.02673e-06	WDR54
ENSG00000185567	AHNAK2	1.65424e-09	4.85117e-07	0.813159	-6.02856	4157.15	0.134884	38260	25289	5.58765e-06	AHNAK2
ENSG00000149925	ALDOA	2.42806e-09	6.95861e-07	0.945975	-5.96622	707.201	0.158555	7775	4752	7.70242e-06	ALDOA
ENSG00000005022	SLC25A5	3.12988e-09	8.77062e-07	-0.657865	5.92464	8876.6	0.111039	58091	109874	9.456e-06	SLC25A5
ENSG00000114268	PFKFB4	3.24567e-09	8.89737e-07	8.79445	-5.91866	313.486	1.48588	4390	400	9.55661e-06	PFKFB4
ENSG00000101187	SLCO4A1	3.6471e-09	9.7851e-07	1.2897	-5.89945	3078.66	0.218613	34941	18538	1.03839e-05	SLCO4A1
ENSG00000158825	CDA	4.30699e-09	1.13148e-06	1.16841	-5.87195	2660.46	0.198982	24073	13862	1.18022e-05	CDA
ENSG00000114686	MRPL3	6.29177e-09	1.61917e-06	-0.801749	5.80881	2488.45	0.138023	16915	33965	1.62391e-05	MRPL3
ENSG00000134107	BHLHE40	7.27846e-09	1.83563e-06	1.02041	-5.78437	4240	0.176408	44028	29313	1.81345e-05	BHLHE40
ENSG00000145730	PAM	7.84225e-09	1.93904e-06	1.08345	-5.77181	1672.14	0.187714	17758	9596	1.90087e-05	PAM
ENSG00000198034	RPS4X	9.4409e-09	2.28942e-06	-0.665743	5.74048	3204.69	0.115973	19279	38642	2.20169e-05	RPS4X
ENSG00000266714	MYO15B	1.12296e-08	2.67179e-06	0.94619	-5.71103	1159.2	0.165678	11948	7121	2.5237e-05	MYO15B
ENSG00000265168		1.25755e-08	2.89093e-06	3.01241	-5.69174	495.063	0.52926	8337	1590	2.69816e-05	ENSG00000265168
ENSG00000127603	MACF1	1.26091e-08	2.89093e-06	0.620355	-5.69128	2546.03	0.109001	23326	18623	2.69816e-05	MACF1
ENSG00000127526	SLC35E1	1.48051e-08	3.33379e-06	0.741214	-5.66381	985.01	0.130869	9271	7046	3.06026e-05	SLC35E1
ENSG00000167772	ANGPTL4	1.57521e-08	3.48481e-06	2.55657	-5.65316	1810.22	0.452236	21064	6000	3.17845e-05	ANGPTL4
ENSG00000265354	TIMM23	1.97936e-08	4.30339e-06	-0.832013	5.6138	2143	0.148209	13675	27798	3.83349e-05	TIMM23
ENSG00000174444	RPL4	2.02137e-08	4.32025e-06	-0.756411	5.61016	7947.98	0.134829	49951	104490	3.84016e-05	RPL4
ENSG00000107159	CA9	2.1343e-08	4.46256e-06	7.07822	-5.60075	2576.53	1.2638	44801	2875	3.9398e-05	CA9
ENSG00000196730	DAPK1	2.15873e-08	4.46256e-06	1.6999	-5.59877	2567.94	0.303621	29389	10977	3.9398e-05	DAPK1
ENSG00000067225	PKM	2.64057e-08	5.37058e-06	0.746146	-5.56374	61524.4	0.134109	661046	477013	4.64376e-05	PKM
ENSG00000118898	PPL	2.88334e-08	5.77126e-06	1.56982	-5.54838	2645.56	0.282933	30046	12912	4.94508e-05	PPL
ENSG00000268621	IGFL2-AS1	3.11404e-08	6.13563e-06	2.86441	-5.5349	445.348	0.517519	4488	1409	5.21566e-05	IGFL2-AS1
ENSG00000092964	DPYSL2	3.27626e-08	6.35594e-06	0.82395	-5.52599	1676.08	0.149104	17633	12535	5.37468e-05	DPYSL2
ENSG00000106003	LFNG	3.47689e-08	6.64297e-06	1.38005	-5.51555	327.063	0.25021	3052	1786	5.58302e-05	LFNG
ENSG00000124177	CHD6	3.79695e-08	7.1462e-06	0.938775	-5.50004	318.79	0.170685	2911	1879	5.95159e-05	CHD6
ENSG00000138640	FAM13A	4.01989e-08	7.45454e-06	2.4038	-5.48998	626.396	0.437852	8897	1743	6.17192e-05	FAM13A
ENSG00000096696	DSP	4.43143e-08	8.09861e-06	0.614073	-5.47273	6256.61	0.112206	62468	45891	6.63805e-05	DSP
ENSG00000104549	SQLE	5.40643e-08	9.7393e-06	0.781716	-5.4374	5728.73	0.143767	62483	45940	7.82068e-05	SQLE
ENSG00000144579	CTDSP1	5.84533e-08	1.03816e-05	0.698264	-5.42347	786.496	0.128749	7766	5741	8.26961e-05	CTDSP1
ENSG00000100342	APOL1	6.037e-08	1.05731e-05	1.95858	-5.4177	2389.7	0.361516	30656	8444	8.39417e-05	APOL1
ENSG00000198743	SLC5A3	6.80909e-08	1.1762e-05	2.00624	-5.39614	1092.12	0.371791	12243	4377	9.21464e-05	SLC5A3
ENSG00000284526	LOC122455342	6.90635e-08	1.17688e-05	-1.3559	5.39359	607.287	0.251391	3150	8218	9.21464e-05	LOC122455342
ENSG00000163597	SNHG16	7.4202e-08	1.24758e-05	-1.27494	5.38069	961.581	0.236947	5333	13234	9.6962e-05	SNHG16
ENSG00000109861	CTSC	1.04097e-07	1.7272e-05	-0.774309	5.31942	3804.88	0.145563	23856	50966	0.000129633	CTSC
ENSG00000061656	SPAG4	1.07996e-07	1.7686e-05	2.92752	-5.31273	388.49	0.551039	4496	1259	0.000132239	SPAG4
ENSG00000140279	DUOX2	1.17614e-07	1.90143e-05	2.69957	-5.29717	533.838	0.509625	5185	2718	0.000140926	DUOX2
ENSG00000079739	PGM1	1.31814e-07	2.10402e-05	1.01482	-5.27631	1805.78	0.192336	18485	12414	0.00015412	PGM1
ENSG00000108561	C1QBP	1.7052e-07	2.68782e-05	-1.04063	5.2289	1903.42	0.199014	11022	25890	0.000191732	C1QBP
ENSG00000159593	NAE1	1.76797e-07	2.75236e-05	-0.846527	5.22221	1224.48	0.162101	7615	15860	0.000195606	NAE1
ENSG00000099194	SCD	1.89256e-07	2.91038e-05	1.35486	-5.20959	14880.8	0.26007	203193	83097	0.000205391	SCD
ENSG00000173727		2.10749e-07	3.20186e-05	2.0083	-5.1896	222.5	0.386986	2778	1187	0.000223473	ENSG00000173727
ENSG00000122406	RPL5	2.22545e-07	3.34082e-05	-0.813099	5.17945	6327.24	0.156986	42068	85308	0.000231869	RPL5
ENSG00000126953	TIMM8A	2.30979e-07	3.42664e-05	-1.91961	5.1725	238.342	0.371118	920	3619	0.000236916	TIMM8A
ENSG00000128626	MRPS12	3.08948e-07	4.53003e-05	-0.769231	5.11791	1676.03	0.150302	9857	21015	0.000303972	MRPS12
ENSG00000235831	BHLHE40-AS1	3.41609e-07	4.95136e-05	1.17346	-5.09891	440.109	0.230139	4685	3033	0.000328827	BHLHE40-AS1
ENSG00000161981	SNRNP25	3.54139e-07	5.07465e-05	-0.735604	5.09209	1197.72	0.14446	7591	15239	0.000335769	SNRNP25
ENSG00000100485	SOS2	4.20722e-07	5.96102e-05	1.31447	-5.05933	421.049	0.259812	4276	2171	0.000387492	SOS2
ENSG00000159921	GNE	4.69667e-07	6.58055e-05	1.40335	-5.03831	905.787	0.278535	10583	5258	0.000422954	GNE
ENSG00000173237	C11orf86	5.08835e-07	7.051e-05	4.84059	-5.02295	565.601	0.963694	8287	1102	0.000449477	C11orf86
ENSG00000105197	TIMM50	5.5459e-07	7.6015e-05	-1.0599	5.00639	1319.21	0.211709	7353	16849	0.000480303	TIMM50
ENSG00000204628	RACK1	6.39125e-07	8.66599e-05	-0.500015	4.979	9378.78	0.100425	60724	104683	0.000539355	RACK1
ENSG00000177606	JUN	6.57658e-07	8.69237e-05	1.14129	-4.97347	2052.14	0.229475	19742	11164	0.000539355	JUN
ENSG00000099849	RASSF7	6.60364e-07	8.69237e-05	0.865259	-4.97267	3804.12	0.174003	38517	26840	0.000539355	RASSF7
ENSG00000135763	URB2	6.61751e-07	8.69237e-05	-3.68391	4.97227	234.401	0.740892	1443	3549	0.000539355	URB2
ENSG00000116661	FBXO2	6.73639e-07	8.75731e-05	2.00248	-4.96881	925.344	0.40301	11978	4541	0.000542392	FBXO2
ENSG00000162433	AK4	7.44437e-07	9.57892e-05	1.45049	-4.9494	705.762	0.293064	8817	3642	0.000587224	AK4
ENSG00000149043	SYT8	7.7837e-07	9.91439e-05	1.23297	-4.94071	1338.19	0.249554	13104	8362	0.000605015	SYT8
ENSG00000117592	PRDX6	7.88507e-07	9.94307e-05	-0.43359	4.93819	3955.31	0.0878035	26036	44408	0.00060596	PRDX6
ENSG00000137135	ARHGEF39	8.30431e-07	0.00010368	1.41604	-4.92808	1589.9	0.287341	21295	8417	0.000628509	ARHGEF39
ENSG00000173230	GOLGB1	8.7553e-07	0.00010824	0.553094	-4.91773	2539.04	0.112469	24998	20222	0.000652595	GOLGB1
ENSG00000163286	ALPG	1.12987e-06	0.000138327	3.92948	-4.86756	531.152	0.807279	6315	747	0.00081246	ALPG
ENSG00000106028	SSBP1	1.19707e-06	0.000145144	-0.493643	4.85612	3028.78	0.101654	20509	35627	0.000847469	SSBP1
ENSG00000083845	RPS5	1.39809e-06	0.000167904	-0.767985	4.82528	3861.92	0.159159	22758	47135	0.000964881	RPS5
ENSG00000181163	NPM1	1.50433e-06	0.000178958	-0.730002	4.81066	7650.31	0.151747	48166	94367	0.00102072	NPM1
ENSG00000110060	PUS3	1.72233e-06	0.000202977	-1.73863	4.78354	266.357	0.363461	984	4055	0.00114177	PUS3
ENSG00000104368	PLAT	1.79119e-06	0.000209138	1.64045	-4.77566	3081.8	0.343503	31511	9527	0.00117171	PLAT
ENSG00000181634	TNFSF15	1.86369e-06	0.000215606	2.29647	-4.76767	1384.47	0.481675	17493	4002	0.00120227	TNFSF15
ENSG00000243927	MRPS6	1.88138e-06	0.000215675	1.38527	-4.76577	3475.25	0.290671	34971	19886	0.00120227	MRPS6
ENSG00000169876	MUC17	1.92205e-06	0.000218352	3.35752	-4.76145	412.375	0.705146	5948	2431	0.00121453	MUC17
ENSG00000170271	FAXDC2	2.06145e-06	0.000232097	1.12606	-4.74731	633.03	0.2372	6213	3995	0.00128176	FAXDC2
ENSG00000104408	EIF3E	2.1139e-06	0.000235896	-0.748769	4.74222	2732.11	0.157894	17854	36285	0.0012994	EIF3E
ENSG00000042286	AIFM2	2.28263e-06	0.000252491	-0.687307	4.72664	1130.4	0.145411	7602	13394	0.00137992	AIFM2
ENSG00000139132	FGD4	2.41344e-06	0.000264639	0.666775	-4.71531	485.666	0.141406	4909	3830	0.00143808	FGD4
ENSG00000138764	CCNG2	2.69279e-06	0.000292725	1.23553	-4.69296	877.254	0.263273	10379	5123	0.00157298	CCNG2
ENSG00000167508	MVD	2.76195e-06	0.000297677	0.752723	-4.68777	4169.56	0.160572	43257	34027	0.00159544	MVD
ENSG00000126870	DYNC2I1	2.79606e-06	0.0002988	1.61466	-4.68526	417.918	0.344626	4175	1758	0.00159945	DYNC2I1
ENSG00000185499	MUC1	3.03639e-06	0.00032172	0.747725	-4.66834	3858.36	0.160169	33005	28316	0.00170623	MUC1
ENSG00000136068	FLNB	3.06157e-06	0.00032172	0.746842	-4.66665	18064	0.160038	177717	116174	0.00170623	FLNB
ENSG00000126602	TRAP1	3.19831e-06	0.000333312	-1.03145	4.65766	2040.43	0.221453	12373	27034	0.00175983	TRAP1
ENSG00000130164	LDLR	3.49331e-06	0.000361071	0.735878	-4.63945	7988.48	0.158613	83359	61637	0.00188927	LDLR
ENSG00000116133	DHCR24	3.71362e-06	0.000380581	0.683402	-4.6268	8528.08	0.147705	90823	76640	0.00197739	DHCR24
ENSG00000224281	SLC25A5-AS1	3.74243e-06	0.000380581	-0.672958	4.6252	1050.23	0.145498	6871	13176	0.00197739	SLC25A5-AS1
ENSG00000023287	RB1CC1	3.79436e-06	0.000382775	0.913552	-4.62234	1188.44	0.197638	11828	8199	0.00198599	RB1CC1
ENSG00000260279	LOC105371414	3.92383e-06	0.000392694	5.27254	-4.61538	56.6484	1.14239	615	101	0.00203048	LOC105371414
ENSG00000102316	MAGED2	4.04644e-06	0.000401776	0.514607	-4.60898	2037.38	0.111653	17711	14231	0.00207092	MAGED2
ENSG00000140274	DUOXA2	4.10828e-06	0.00040473	2.7292	-4.60583	444.006	0.592554	5258	1602	0.00208291	DUOXA2
ENSG00000151465	CDC123	4.34249e-06	0.000424487	-0.520514	4.59428	2470.3	0.113296	17052	29853	0.00217225	CDC123
ENSG00000087302	RTRAF	4.4083e-06	0.000427605	-0.509908	4.59114	2399.17	0.111064	15449	26361	0.00218485	RTRAF
ENSG00000159167	STC1	4.48826e-06	0.000430489	4.26995	-4.58739	118.312	0.930803	1362	873	0.00219465	STC1
ENSG00000171490	RSL1D1	4.50631e-06	0.000430489	-0.738176	4.58655	2741.91	0.160944	17086	33361	0.00219465	RSL1D1
ENSG00000140988	RPS2	4.77858e-06	0.000453067	-0.694101	4.57428	9567.91	0.15174	58904	117621	0.00229595	RPS2
ENSG00000100138	SNU13	5.02391e-06	0.000472772	-0.711323	4.56379	3814.73	0.155862	22723	45090	0.00238359	SNU13
ENSG00000127481	UBR4	5.22148e-06	0.000487725	0.667654	-4.55569	1638.53	0.146554	15196	11548	0.00244931	UBR4
ENSG00000140254	DUOXA1	5.52548e-06	0.000509649	2.03359	-4.54378	198.609	0.447554	2362	880	0.00254223	DUOXA1
ENSG00000198752	CDC42BPB	5.55417e-06	0.000509649	0.549207	-4.54269	1004.23	0.120899	9081	7273	0.00254223	CDC42BPB
ENSG00000168002	POLR2G	5.57744e-06	0.000509649	-0.782134	4.54181	1518.65	0.172208	8951	19247	0.00254223	POLR2G
ENSG00000100226	GTPBP1	5.98851e-06	0.000543274	0.753813	-4.52679	1006.27	0.166522	9872	6957	0.00269036	GTPBP1
ENSG00000160182	TFF1	6.28951e-06	0.000562684	1.76112	-4.51642	32074.9	0.389937	382029	106208	0.00277247	TFF1
ENSG00000178952	TUFM	6.29171e-06	0.000562684	-0.515688	4.51634	5393.14	0.114183	36325	60064	0.00277247	TUFM
ENSG00000197930	ERO1A	6.46749e-06	0.00057246	0.955251	-4.5105	5983.87	0.211784	68259	38426	0.00281164	ERO1A
ENSG00000187325	TAF9B	6.49181e-06	0.00057246	-1.7719	4.5097	539.501	0.392909	1998	7652	0.00281164	TAF9B
ENSG00000132793	LPIN3	6.9047e-06	0.000604641	1.45204	-4.49661	306.537	0.322918	3267	1197	0.00295108	LPIN3
ENSG00000159199	ATP5MC1	7.03303e-06	0.000611631	-1.15495	4.49269	1999.36	0.257074	11529	25321	0.00297959	ATP5MC1
ENSG00000116285	ERRFI1	7.8977e-06	0.000682123	0.86019	-4.46794	3008.39	0.192525	32182	21539	0.00328393	ERRFI1
ENSG00000143947	RPS27A	8.12828e-06	0.000697262	-0.7018	4.46178	6935.19	0.157292	42530	88558	0.00334698	RPS27A
ENSG00000163516	ANKZF1	8.24488e-06	0.000702486	2.17434	-4.45872	575.592	0.487659	7038	2729	0.00336716	ANKZF1
ENSG00000287625		8.32997e-06	0.000704972	3.95664	-4.45652	60.6033	0.887832	692	122	0.00337554	ENSG00000287625
ENSG00000164300	SERINC5	8.45687e-06	0.000710941	1.24127	-4.45328	502.51	0.278731	5461	2547	0.00339887	SERINC5
ENSG00000055044	NOP58	8.59246e-06	0.000717555	-0.753691	4.44986	2039.32	0.169374	13036	25481	0.00342494	NOP58
ENSG00000140740	UQCRC2	9.21462e-06	0.00075941	-0.673522	4.43483	2861.8	0.151871	18905	34233	0.00359661	UQCRC2
ENSG00000173227	SYT12	9.22242e-06	0.00075941	3.15086	-4.43464	137.819	0.71051	1587	405	0.00359661	SYT12
ENSG00000133316	WDR74	9.27431e-06	0.00075941	-0.924533	4.43344	937.528	0.208536	5684	11522	0.00359661	WDR74
ENSG00000213626	LBH	9.79124e-06	0.000796565	1.1109	-4.42173	539.251	0.251237	4854	3174	0.00375178	LBH
ENSG00000237714	P4HA2-AS1	1.06076e-05	0.000848787	1.1025	-4.4044	187.397	0.250317	1981	1156	0.00396167	P4HA2-AS1
ENSG00000059728	MXD1	1.06137e-05	0.000848787	1.31571	-4.40428	1987.45	0.298734	23749	10110	0.00396167	MXD1
ENSG00000167088	SNRPD1	1.07002e-05	0.000848787	-0.804146	4.40252	2087.38	0.182656	12904	26010	0.00396167	SNRPD1
ENSG00000214160	ALG3	1.07024e-05	0.000848787	-0.932594	4.40247	1749.81	0.211834	10700	23552	0.00396167	ALG3
ENSG00000198830	HMGN2	1.12396e-05	0.000885819	-0.942495	4.39184	2524.69	0.214601	15759	30797	0.00411394	HMGN2
ENSG00000100911	PSME2	1.18334e-05	0.000921532	-0.759547	4.38064	4478.44	0.173387	24465	55414	0.00425722	PSME2
ENSG00000163346	PBXIP1	1.18389e-05	0.000921532	1.10384	-4.38053	813.203	0.251988	9070	3927	0.00425722	PBXIP1
ENSG00000164032	H2AZ1	1.31768e-05	0.00101938	-0.405238	4.35715	9869.55	0.0930054	68976	117684	0.0046582	H2AZ1
ENSG00000244161	FLNB-AS1	1.38782e-05	0.0010671	0.713353	-4.34578	1697.36	0.164149	15949	11270	0.00485057	FLNB-AS1
ENSG00000101000	PROCR	1.46884e-05	0.00112255	-1.00556	4.33331	516.314	0.232053	3075	6630	0.00507326	PROCR
ENSG00000118263	KLF7	1.54023e-05	0.00117002	1.07407	-4.32286	562.263	0.248463	6059	3114	0.0052623	KLF7
ENSG00000151690	MFSD6	1.55679e-05	0.00117551	0.747057	-4.3205	1090.28	0.17291	11072	8074	0.00528128	MFSD6
ENSG00000151715	TMEM45B	1.58256e-05	0.00118786	0.779974	-4.31687	5447.47	0.18068	56352	45662	0.00532784	TMEM45B
ENSG00000124116	WFDC3	1.60737e-05	0.00119851	1.30649	-4.31344	357.551	0.302889	3307	1460	0.00536428	WFDC3
ENSG00000107937	GTPBP4	1.61576e-05	0.00119851	-0.874653	4.31229	1924.7	0.202828	11624	25001	0.00536428	GTPBP4
ENSG00000105849	POLR1F	1.66727e-05	0.0012281	-0.947037	4.30534	629.032	0.219968	3760	8075	0.00547657	POLR1F
ENSG00000149573	MPZL2	1.67512e-05	0.0012281	0.866021	-4.3043	2789.26	0.201199	31285	21120	0.00547657	MPZL2
ENSG00000065427	KARS1	1.68803e-05	0.00123041	-0.517099	4.3026	3688.44	0.120183	25661	43945	0.00548259	KARS1
ENSG00000148834	GSTO1	1.73893e-05	0.00126022	-0.434751	4.29602	3153.13	0.101199	20635	35848	0.00559849	GSTO1
ENSG00000147604	RPL7	1.78726e-05	0.00128785	-0.57244	4.28993	5871.43	0.133438	37547	76098	0.00570529	RPL7
ENSG00000132196	HSD17B7	1.84745e-05	0.00132056	1.00034	-4.28257	640.74	0.233584	7368	5019	0.00582859	HSD17B7
ENSG00000181610	MRPS23	1.85361e-05	0.00132056	-0.796869	4.28183	1110.03	0.186105	7393	14984	0.00582859	MRPS23
ENSG00000136522	MRPL47	1.9106e-05	0.00135352	-0.447749	4.27509	1492.62	0.104734	10829	18413	0.00595567	MRPL47
ENSG00000007255	TRAPPC6A	1.94839e-05	0.00137258	0.90782	-4.27072	396.625	0.212568	3865	2463	0.00602755	TRAPPC6A
ENSG00000146278	PNRC1	2.02334e-05	0.00141746	1.24537	-4.2623	794.57	0.292183	8340	4316	0.0062008	PNRC1
ENSG00000131153	GINS2	2.13078e-05	0.00148448	-0.749682	4.25073	606.259	0.176366	3816	8354	0.00645992	GINS2
ENSG00000232803	SLCO4A1-AS1	2.18676e-05	0.00150903	1.13247	-4.24492	719.528	0.266783	7901	5166	0.00654852	SLCO4A1-AS1
ENSG00000099331	MYO9B	2.18995e-05	0.00150903	1.16994	-4.24459	563.592	0.275631	5622	2661	0.00654852	MYO9B
ENSG00000117242	PINK1-AS	2.21688e-05	0.00151929	0.831826	-4.24185	2248.09	0.1961	22095	14653	0.00658482	PINK1-AS
ENSG00000109107	ALDOC	2.51686e-05	0.00171555	3.02741	-4.21328	1657.36	0.71854	28192	5629	0.00734022	ALDOC
ENSG00000113460	BRIX1	2.53472e-05	0.00171843	-0.78638	4.21169	1415.21	0.186714	8922	19306	0.00734729	BRIX1
ENSG00000269968		2.62293e-05	0.00176872	0.545889	-4.20395	43996.4	0.129851	398873	330999	0.0075361	ENSG00000269968
ENSG00000130158	DOCK6	2.72709e-05	0.00182918	0.777468	-4.19514	376.252	0.185326	3722	2478	0.00776293	DOCK6
ENSG00000158828	PINK1	2.79433e-05	0.00186437	0.764567	-4.18961	3247.59	0.182491	31861	21711	0.00789273	PINK1
ENSG00000082641	NFE2L1	2.8905e-05	0.00191838	0.805059	-4.18193	1144.82	0.192509	11993	8310	0.00809356	NFE2L1
ENSG00000148926	ADM	2.91366e-05	0.00192362	1.47144	-4.18011	601.9	0.352011	6375	2922	0.00810911	ADM
ENSG00000022840	RNF10	2.94424e-05	0.00193369	0.412122	-4.17774	3660.31	0.0986473	34245	31121	0.00814292	RNF10
ENSG00000163283	ALPP	3.13573e-05	0.00204879	4.47658	-4.16338	502.691	1.07523	5493	1525	0.0085726	ALPP
ENSG00000146731	CCT6A	3.36829e-05	0.00218939	-0.621475	4.14702	5700.08	0.149861	38185	67923	0.00909466	CCT6A
ENSG00000156650	KAT6B	3.45692e-05	0.00223548	0.915008	-4.14107	413.438	0.220959	4013	2705	0.00926169	KAT6B
ENSG00000166920	C15orf48	3.50281e-05	0.0022536	1.40857	-4.13804	1712.39	0.340395	17240	9839	0.00932429	C15orf48
ENSG00000265972	TXNIP	3.59007e-05	0.00229801	0.772346	-4.13239	11700.8	0.1869	122797	76738	0.00948435	TXNIP
ENSG00000197345	MRPL21	3.62821e-05	0.00231069	-0.792872	4.12996	1164.35	0.19198	6989	14919	0.0095265	MRPL21
ENSG00000171603	CLSTN1	3.74016e-05	0.00232839	0.781246	-4.12297	1873.61	0.189486	18487	13181	0.00953959	CLSTN1
ENSG00000142089	IFITM3	3.74604e-05	0.00232839	-0.918863	4.12261	4682.31	0.222884	22261	59247	0.00953959	IFITM3
ENSG00000272114		3.74631e-05	0.00232839	1.90994	-4.12259	97.6369	0.463287	1345	388	0.00953959	ENSG00000272114
ENSG00000245532	NEAT1	3.7558e-05	0.00232839	1.66949	-4.12201	3169.16	0.405019	31914	7061	0.00953959	NEAT1
ENSG00000239672	NME1	3.78032e-05	0.00232839	-1.26722	4.12051	1222.65	0.307541	7535	17602	0.00953959	NME1
ENSG00000165609	NUDT5	3.79316e-05	0.00232839	-0.659549	4.11973	1628.98	0.160095	11051	20629	0.00953959	NUDT5
ENSG00000163682	RPL9	3.80329e-05	0.00232839	-0.578033	4.11912	5846.77	0.140329	36739	73710	0.00953959	RPL9
ENSG00000166197	NOLC1	3.83148e-05	0.00232839	-0.968594	4.11741	2356.87	0.235243	15056	31093	0.00953959	NOLC1
ENSG00000137038	DMAC1	3.84404e-05	0.00232839	-1.31739	4.11666	286.165	0.320015	1604	3764	0.00953959	DMAC1
ENSG00000179091	CYC1	3.84969e-05	0.00232839	-0.743581	4.11632	5609.01	0.180642	35308	71376	0.00953959	CYC1
ENSG00000168028	RPSA	3.8591e-05	0.00232839	-0.601223	4.11576	2668.22	0.146078	16439	30866	0.00953959	RPSA
ENSG00000264019		3.90675e-05	0.00233662	-0.968106	4.11293	276.07	0.235381	1977	3798	0.00956066	ENSG00000264019
ENSG00000169738	DCXR	3.90981e-05	0.00233662	-0.980488	4.11275	1017.06	0.238402	6030	13714	0.00956066	DCXR
ENSG00000105677	TMEM147	4.00186e-05	0.00237259	-0.625104	4.10737	2296.55	0.152191	13713	25734	0.00968354	TMEM147
ENSG00000204264	PSMB8	4.00762e-05	0.00237259	-0.763674	4.10704	1925.02	0.185943	11930	23704	0.00968354	PSMB8
ENSG00000133321	PLAAT4	4.03686e-05	0.00237873	-1.14305	4.10536	2112.97	0.278429	9833	26469	0.00970147	PLAAT4
ENSG00000248323	LUCAT1	4.07692e-05	0.00239116	2.66863	-4.10308	92.3918	0.650396	1049	223	0.0097424	LUCAT1
ENSG00000016391	CHDH	4.12305e-05	0.00240702	1.89238	-4.10047	386.904	0.461502	4608	2232	0.00979586	CHDH
ENSG00000240065	PSMB9	4.22571e-05	0.00245558	-0.807322	4.09478	838.864	0.197159	4881	10126	0.00992719	PSMB9
ENSG00000160172	FAM86C2P	4.22774e-05		-3.63165	4.09467	44.5063	0.886922	206	719	0.00992719	FAM86C2P
ENSG00000124787	RPP40	4.25547e-05	0.00246154	-1.41547	4.09315	160.374	0.345813	867	2161	0.00994008	RPP40
ENSG00000149100	EIF3M	4.3595e-05	0.0025102	-0.511215	4.08755	3217.63	0.125066	21241	37538	0.010112	EIF3M
ENSG00000189223	PAX8-AS1	4.40964e-05	0.00252752	1.07187	-4.0849	1595.03	0.262398	16726	8002	0.0101702	PAX8-AS1
ENSG00000133706	LARS1	4.44052e-05	0.00253371	-0.726065	4.08328	1400.08	0.177814	9102	18086	0.0101881	LARS1
ENSG00000143353	LYPLAL1	4.49772e-05	0.00255478	-0.81848	4.0803	523.796	0.200593	3147	6703	0.0102598	LYPLAL1
ENSG00000160285	LSS	4.56009e-05	0.00257105	1.20681	-4.0771	1490.68	0.295996	19330	9760	0.0103051	LSS
ENSG00000138777	PPA2	4.57141e-05	0.00257105	-0.508425	4.07652	2105.3	0.12472	15281	26483	0.0103051	PPA2
ENSG00000154518	ATP5MC3	4.58752e-05	0.00257105	-0.524275	4.0757	7616.55	0.128634	50569	93830	0.0103051	ATP5MC3
ENSG00000125845	BMP2	4.64765e-05	0.00259322	1.29494	-4.07267	1204.52	0.317959	11821	7036	0.010339	BMP2
ENSG00000285967	NIPBL-DT	4.64969e-05		-4.23	4.07257	55.3295	1.03866	111	781	0.010339	NIPBL-DT
ENSG00000164109	MAD2L1	4.7084e-05	0.00261555	-0.672169	4.06965	1156.8	0.165166	8871	16112	0.0104106	MAD2L1
ENSG00000079805	DNM2	4.76642e-05	0.00263131	0.630319	-4.06679	5476.76	0.154992	58095	43314	0.0104585	DNM2
ENSG00000166747	AP1G1	4.77851e-05	0.00263131	0.675783	-4.0662	899.331	0.166195	9235	7188	0.0104585	AP1G1
ENSG00000171314	PGAM1	5.05666e-05	0.00277237	0.795782	-4.05299	3515.73	0.196344	39219	24337	0.0109566	PGAM1
ENSG00000112079	STK38	5.40982e-05	0.00295315	0.70889	-4.03718	1034.8	0.175591	10790	7757	0.0115908	STK38
ENSG00000180776	ZDHHC20	5.43501e-05	0.00295412	0.872941	-4.03609	1114.49	0.216284	11948	7609	0.0115908	ZDHHC20
ENSG00000135446	CDK4	5.61e-05	0.00303614	-0.951231	4.02864	1676.36	0.236117	10830	20369	0.0118749	CDK4
ENSG00000108848	LUC7L3	5.78329e-05	0.00311655	0.686081	-4.02148	1183.08	0.170604	10589	8199	0.0121524	LUC7L3
ENSG00000125657	TNFSF9	5.81684e-05	0.00312129	0.978058	-4.02012	968.4	0.243291	8660	6864	0.0121642	TNFSF9
ENSG00000126749	EMG1	5.9344e-05	0.00316918	-0.572773	4.0154	1933.74	0.142644	12484	21797	0.0123221	EMG1
ENSG00000165312	OTUD1	5.95636e-05	0.00316918	1.90806	-4.01453	376.604	0.475288	4650	1437	0.0123221	OTUD1
ENSG00000186472	PCLO	6.03091e-05	0.00319537	2.10653	-4.0116	119.915	0.525111	1325	495	0.0124087	PCLO
ENSG00000124562	SNRPC	6.12283e-05	0.0032305	-0.543987	4.00803	2094.72	0.135725	15193	26819	0.0125264	SNRPC
ENSG00000121578	B4GALT4	6.17302e-05	0.00324341	0.917841	-4.0061	2470.46	0.229111	32137	14973	0.0125665	B4GALT4
ENSG00000038427	VCAN	6.25426e-05	0.00327246	2.89453	-4.00301	497.685	0.72309	4222	3528	0.0126627	VCAN
ENSG00000279491	LOC399900	6.32159e-05		4.25123	-4.00047	28.7374	1.06268	349	38	0.01271	LOC399900
ENSG00000111640	GAPDH	6.34136e-05	0.00330378	0.521304	-3.99973	98594.3	0.130335	898347	754342	0.01271	GAPDH
ENSG00000136718	IMP4	6.36653e-05	0.00330378	-0.964689	3.9988	1564.67	0.241245	9697	19604	0.01271	IMP4
ENSG00000133265	HSPBP1	6.48345e-05	0.00333817	-1.11599	3.99449	1183.94	0.279383	6800	15842	0.0128148	HSPBP1
ENSG00000172115	CYCS	6.51097e-05	0.00333817	-0.689558	3.99348	4912.34	0.172671	33994	60015	0.0128148	CYCS
ENSG00000163319	MRPS18C	6.5122e-05	0.00333817	-0.792651	3.99344	904.303	0.198488	5695	12829	0.0128148	MRPS18C
ENSG00000177732	SOX12	6.59862e-05	0.00336877	2.87912	-3.99031	75.4045	0.721527	807	96	0.0129157	SOX12
ENSG00000125743	SNRPD2	6.74803e-05	0.00343116	-0.644301	3.985	4114.68	0.161682	26444	50965	0.0131258	SNRPD2
ENSG00000024422	EHD2	6.98901e-05	0.00353498	0.676258	-3.97666	3061.68	0.170057	27095	24330	0.0134662	EHD2
ENSG00000059804	SLC2A3	7.00829e-05	0.00353498	3.9812	-3.976	163.428	1.00131	1834	239	0.0134662	SLC2A3
ENSG00000169189	NSMCE1	7.06018e-05	0.00353729	-0.694553	3.97425	991.765	0.174763	5996	11499	0.0134662	NSMCE1
ENSG00000106330	MOSPD3	7.07664e-05	0.00353729	0.818241	-3.97369	253.381	0.205914	2410	1798	0.0134662	MOSPD3
ENSG00000189306	RRP7A	7.09702e-05	0.00353729	-0.638532	3.97301	2539.06	0.160717	15145	31057	0.0134662	RRP7A
ENSG00000169230	PRELID1	7.17199e-05	0.00356058	-0.462421	3.97051	7573.36	0.116464	52845	90888	0.0135411	PRELID1
ENSG00000092199	HNRNPC	7.2553e-05	0.00357947	-0.376727	3.96775	8457.25	0.0949471	64802	100443	0.0135866	HNRNPC
ENSG00000169714	CNBP	7.29135e-05	0.00357947	-0.435658	3.96657	9451.05	0.109832	71419	107404	0.0135866	CNBP
ENSG00000116670	MAD2L2	7.31028e-05	0.00357947	-1.01936	3.96595	555.286	0.257028	3059	7414	0.0135866	MAD2L2
ENSG00000185950	IRS2	7.32358e-05	0.00357947	1.12944	-3.96552	225.185	0.284816	2291	1119	0.0135866	IRS2
ENSG00000284747		7.51751e-05		4.96012	-3.95928	30.0074	1.25278	385	31	0.0138565	ENSG00000284747
ENSG00000103888	CEMIP	7.75668e-05	0.00377651	0.927773	-3.9518	2720.63	0.234772	29769	24473	0.014198	CEMIP
ENSG00000166428	PLD4	7.87615e-05	0.00381993	0.73605	-3.94814	697.77	0.18643	6016	4071	0.0143399	PLD4
ENSG00000213347	MXD3	8.00738e-05	0.0038687	-0.427428	3.94418	5090.03	0.108369	36149	61020	0.0144996	MXD3
ENSG00000100347	SAMM50	8.0917e-05	0.0038828	-0.422847	3.94167	1631.49	0.107276	10317	18079	0.0145375	SAMM50
ENSG00000219607	PPP1R3G	8.09814e-05	0.0038828	3.2289	-3.94148	198.558	0.819211	2817	526	0.0145375	PPP1R3G
ENSG00000134013	LOXL2	8.17269e-05	0.00389299	2.0747	-3.93928	363.788	0.526669	4351	948	0.0145623	LOXL2
ENSG00000233276	GPX1	8.18114e-05	0.00389299	-0.470901	3.93903	7696.68	0.119547	47465	85082	0.0145623	GPX1
ENSG00000100714	MTHFD1	8.22696e-05	0.00390007	-0.801788	3.93769	1562.66	0.203619	10361	19537	0.0145814	MTHFD1
ENSG00000082153	BZW1	8.36549e-05	0.00394153	0.448961	-3.93368	10837	0.114132	99789	92264	0.0147065	BZW1
ENSG00000116120	FARSB	8.39993e-05	0.00394153	-1.00693	3.93269	1571.39	0.256041	8984	20857	0.0147065	FARSB
ENSG00000076641	PAG1	8.40818e-05	0.00394153	2.66962	-3.93246	239.464	0.678869	3170	772	0.0147065	PAG1
ENSG00000163322	ABRAXAS1	8.60622e-05	0.00401094	-0.78482	3.92686	625.132	0.199859	4028	8672	0.0149295	ABRAXAS1
ENSG00000011485	PPP5C	8.61986e-05	0.00401094	-0.678164	3.92648	1235.41	0.172715	8837	15438	0.0149295	PPP5C
ENSG00000111674	ENO2	8.71561e-05	0.00404058	2.52491	-3.92382	891.524	0.643484	9997	3297	0.0150239	ENO2
ENSG00000075151	EIF4G3	8.97808e-05	0.00414702	0.813174	-3.91667	715.712	0.207619	6737	5307	0.0153743	EIF4G3
ENSG00000133138	TBC1D8B	9.14581e-05	0.00420908	1.30763	-3.9122	289.252	0.334243	3329	1956	0.0155761	TBC1D8B
ENSG00000066926	FECH	9.56678e-05	0.00437238	-1.08508	3.90132	260.473	0.278132	1801	3457	0.0161082	FECH
ENSG00000112029	FBXO5	9.57e-05	0.00437238	-2.77236	3.90124	276.253	0.710634	1649	3972	0.0161082	FBXO5
ENSG00000267352		9.81197e-05		4.83198	-3.8952	32.2784	1.2405	374	18	0.0164153	ENSG00000267352
ENSG00000132274	TRIM22	0.000100462	0.00457339	-4.40479	3.88947	133.692	1.13249	1026	1034	0.0167078	TRIM22
ENSG00000124942	AHNAK	0.000102666	0.0046569	0.511179	-3.8842	6199.4	0.131605	59793	48107	0.0169768	AHNAK
ENSG00000140395	WDR61	0.000106235	0.00478991	-0.624058	3.87589	1158.14	0.16101	7886	13664	0.0173353	WDR61
ENSG00000144381	HSPD1	0.000106358	0.00478991	-0.672966	3.87561	6534.04	0.173641	46266	82926	0.0173353	HSPD1
ENSG00000277476		0.000106496		4.48704	-3.87529	40.1673	1.15786	475	29	0.0173353	ENSG00000277476
ENSG00000070366	SMG6	0.000107137	0.00479124	1.25529	-3.87383	205.76	0.324044	2093	959	0.0173353	SMG6
ENSG00000175155	YPEL2	0.000107147	0.00479124	3.41996	-3.87381	123.979	0.882843	1109	790	0.0173353	YPEL2
ENSG00000143797	MBOAT2	0.000109001	0.00485692	0.568924	-3.86963	3964.18	0.147023	41007	30459	0.0175439	MBOAT2
ENSG00000065621	GSTO2	0.000109684	0.00487012	-0.822595	3.86811	589.807	0.212661	3598	7324	0.0175818	GSTO2
ENSG00000088305	DNMT3B	0.0001107		-4.39435	3.86586	46.5552	1.13671	84	757	0.0176672	DNMT3B
ENSG00000137714	FDX1	0.000111224	0.00492117	-0.477498	3.8647	716.254	0.123554	4863	8352	0.0176816	FDX1
ENSG00000068971	PPP2R5B	0.000111893	0.00492487	1.05482	-3.86324	999.546	0.273042	9483	6611	0.0176841	PPP2R5B
ENSG00000145604	SKP2	0.000112089	0.00492487	-2.2308	3.86281	291.452	0.577506	2097	3968	0.0176841	SKP2
ENSG00000169174	PCSK9	0.000113437	0.0049668	1.71602	-3.85989	1598.51	0.444577	22693	9988	0.0178146	PCSK9
ENSG00000258757		0.000114435	0.00499316	1.1158	-3.85775	597.868	0.289237	7251	3686	0.0178948	ENSG00000258757
ENSG00000266341		0.00011793	0.00511672	0.823056	-3.85039	162.474	0.213759	1579	1098	0.0182827	ENSG00000266341
ENSG00000131828	PDHA1	0.000118078	0.00511672	-0.531187	3.85008	1926.17	0.137968	13623	22953	0.0182827	PDHA1
ENSG00000127663	KDM4B	0.000119732	0.00516023	2.44585	-3.84667	519.18	0.635834	6416	1888	0.0184127	KDM4B
ENSG00000122026	RPL21	0.000119901	0.00516023	-0.57644	3.84633	5150.76	0.149868	34789	59625	0.0184127	RPL21
ENSG00000239305	RNF103	0.000122271	0.00524436	0.881084	-3.84153	736.044	0.229358	7777	4966	0.0186775	RNF103
ENSG00000170312	CDK1	0.000126423	0.00540407	-0.87889	3.83332	2702.19	0.229276	17332	34249	0.0191831	CDK1
ENSG00000165188	RNF183	0.000127327	0.00542431	3.42531	-3.83157	100.662	0.89397	1244	247	0.0192116	RNF183
ENSG00000129353	SLC44A2	0.000127815	0.00542677	0.711348	-3.83063	2769.97	0.1857	27121	20142	0.0192116	SLC44A2
ENSG00000272221		0.00012844		6.116	-3.82943	17.6207	1.5971	224	24	0.0192116	ENSG00000272221
ENSG00000051108	HERPUD1	0.000129122	0.00546015	0.571304	-3.82813	2889.04	0.149239	28511	24223	0.0192116	HERPUD1
ENSG00000105523	FAM83E	0.000129622	0.00546015	0.901216	-3.82718	418.021	0.235478	4768	2457	0.0192116	FAM83E
ENSG00000279110		0.000129667		2.96967	-3.82709	41.1507	0.775961	407	153	0.0192116	ENSG00000279110
ENSG00000111845	PAK1IP1	0.0001299	0.00546015	-1.44622	3.82665	511.097	0.377934	2847	6657	0.0192116	PAK1IP1
ENSG00000037897	METTL1	0.000134401	0.00563054	-1.74723	3.81825	269.668	0.457598	1563	4010	0.0197452	METTL1
ENSG00000106258	CYP3A5	0.000135395	0.0056534	0.963782	-3.81643	3217.68	0.252535	37099	22733	0.0198125	CYP3A5
ENSG00000108439	PNPO	0.000136814	0.00569382	-0.916554	3.81386	616.196	0.240322	4331	8661	0.0199352	PNPO
ENSG00000128923	MINDY2	0.000140942	0.00584631	1.08956	-3.80651	1064.31	0.286235	11312	7210	0.0204098	MINDY2
ENSG00000138074	SLC5A6	0.000145238	0.00600475	-0.666173	3.79907	902.826	0.175351	5841	10961	0.0209016	SLC5A6
ENSG00000203697	CAPN8	0.000148742	0.00612955	1.20409	-3.79316	2236.91	0.317436	26729	11386	0.0212868	CAPN8
ENSG00000137154	RPS6	0.000149959	0.00615954	-0.543834	3.79114	7266.28	0.143449	48360	83409	0.0213754	RPS6
ENSG00000156261	CCT8	0.000151009	0.00618256	-0.584903	3.7894	3996.7	0.154352	27527	45455	0.0214422	CCT8
ENSG00000167074	TEF	0.000152095	0.00620536	1.53767	-3.78762	294.227	0.405973	3335	1612	0.0215033	TEF
ENSG00000012822	CALCOCO1	0.000152551	0.00620536	1.17768	-3.78688	748.4	0.31099	7746	4093	0.0215033	CALCOCO1
ENSG00000167995	BEST1	0.000153152	0.00620978	0.590976	-3.7859	100828	0.156099	914342	693924	0.021512	BEST1
ENSG00000109046	WSB1	0.000155717	0.00629355	1.00306	-3.78177	1332.39	0.265236	13124	8162	0.0217677	WSB1
ENSG00000148396	SEC16A	0.000156415	0.00630156	0.596256	-3.78066	1128.03	0.157712	10716	8423	0.0217876	SEC16A
ENSG00000183207	RUVBL2	0.000159146	0.0063912	-0.654568	3.77635	2711.24	0.173334	17522	31747	0.022061	RUVBL2
ENSG00000004779	NDUFAB1	0.000160222	0.00641396	-0.712496	3.77467	2656.97	0.188757	16977	33906	0.0221265	NDUFAB1
ENSG00000154582	ELOC	0.000162246	0.00647445	-0.370563	3.77154	2010.59	0.0982525	13958	23510	0.0223089	ELOC
ENSG00000204394	VARS1	0.000163879	0.00651896	-0.746086	3.76904	1588.66	0.197951	10770	20125	0.0224416	VARS1
ENSG00000034677	RNF19A	0.000165913	0.00657911	1.02911	-3.76596	953.173	0.273268	9853	7093	0.0226226	RNF19A
ENSG00000112667	DNPH1	0.000167139	0.00660697	-0.961741	3.76412	1003.32	0.255502	6017	12990	0.0227035	DNPH1
ENSG00000189046	ALKBH2	0.000177226	0.00698117	-1.69282	3.74945	228.799	0.451485	1278	3332	0.0238459	ALKBH2
ENSG00000106305	AIMP2	0.000177713	0.00698117	-0.882491	3.74876	1661.39	0.235409	9601	21266	0.0238459	AIMP2
ENSG00000149313	AASDHPPT	0.000182125	0.00712938	-0.541579	3.7426	793.022	0.144706	5377	9328	0.0242841	AASDHPPT
ENSG00000159399	HK2	0.000183112	0.00712938	1.11137	-3.74124	1632.14	0.297059	19217	10182	0.0242841	HK2
ENSG00000142623	PADI1	0.000183182	0.00712938	1.11142	-3.74115	386.784	0.297079	3325	2084	0.0242841	PADI1
ENSG00000116459	ATP5PB	0.000184517	0.00713922	-0.617774	3.73932	3765.28	0.16521	26573	48327	0.0243033	ATP5PB
ENSG00000167996	FTH1	0.000184567	0.00713922	0.583437	-3.73925	116898	0.15603	1059655	802096	0.0243033	FTH1
ENSG00000223901		0.000187178	0.00717125	1.85782	-3.73572	67.4285	0.497312	967	420	0.0243276	ENSG00000223901
ENSG00000226950	DANCR	0.000187406	0.00717125	-0.803483	3.73542	431.099	0.215099	2821	5708	0.0243276	DANCR
ENSG00000166226	CCT2	0.000187865	0.00717125	-0.466361	3.7348	4784.92	0.124869	33666	53930	0.0243276	CCT2
ENSG00000198860	TSEN15	0.000187872	0.00717125	-0.827495	3.73479	897.109	0.221564	5317	10523	0.0243276	TSEN15
ENSG00000135269	TES	0.000188238	0.00717125	0.441258	-3.7343	4343.21	0.118163	40431	35485	0.0243276	TES
ENSG00000103415	HMOX2	0.000188922	0.00717563	-0.559252	3.73339	2554.79	0.149797	17040	31685	0.0243276	HMOX2
ENSG00000145681	HAPLN1	0.000189069		11.011	-3.73319	34.0591	2.94948	268	238	0.0243276	HAPLN1
ENSG00000177000	MTHFR	0.000192271	0.00727716	0.79008	-3.72896	396.443	0.211877	3802	2740	0.0246091	MTHFR
ENSG00000176454	LPCAT4	0.000192749	0.00727716	0.505549	-3.72833	2236.67	0.135596	22796	17565	0.0246091	LPCAT4
ENSG00000106665	CLIP2	0.000195311	0.00735185	1.08798	-3.72501	790.858	0.292075	8422	4363	0.0248309	CLIP2
ENSG00000075461	CACNG4	0.000197933	0.00742836	1.75292	-3.72164	74.1041	0.471006	787	305	0.0250579	CACNG4
ENSG00000103316	CRYM	0.000200788		-4.44797	3.71802	37.5011	1.19633	79	538	0.0253096	CRYM
ENSG00000231500	RPS18	0.000201439	0.00753754	-0.621071	3.7172	5277.37	0.16708	34723	68468	0.0253106	RPS18
ENSG00000100100	PIK3IP1	0.000203176	0.00758002	1.00978	-3.71503	538.363	0.271808	5000	3274	0.0254336	PIK3IP1
ENSG00000163170	BOLA3	0.000203891	0.00758428	-0.907161	3.71415	537.722	0.244245	3409	6831	0.0254413	BOLA3
ENSG00000168090	COPS6	0.00020493	0.00760051	-0.54492	3.71286	3900.58	0.146765	25420	43886	0.0254851	COPS6
ENSG00000165434	PGM2L1	0.000206443	0.00762932	1.47122	-3.711	915.692	0.396449	9041	6694	0.0255616	PGM2L1
ENSG00000196154	S100A4	0.000206917	0.00762932	1.26821	-3.71042	25199.5	0.341796	203923	161317	0.0255616	S100A4
ENSG00000164078	MST1R	0.00020846	0.00764452	0.383268	-3.70854	2988.14	0.103348	27581	26004	0.025597	MST1R
ENSG00000137868	STRA6	0.000208542	0.00764452	2.37587	-3.70844	414.872	0.640665	4576	1469	0.025597	STRA6
ENSG00000165304	MELK	0.000209891	0.00767166	-0.865676	3.7068	1028.26	0.233537	7240	12592	0.0256736	MELK
ENSG00000090339	ICAM1	0.000211164	0.00768445	1.23854	-3.70527	2020.75	0.334266	18311	17362	0.0257017	ICAM1
ENSG00000139211	AMIGO2	0.000211459	0.00768445	1.15001	-3.70492	2779.47	0.3104	25219	14350	0.0257017	AMIGO2
ENSG00000115866	DARS1	0.000213665	0.00772298	0.429983	-3.70229	2498.28	0.11614	24096	21051	0.0258073	DARS1
ENSG00000100216	TOMM22	0.000213745	0.00772298	-0.618659	3.70219	1842.93	0.167106	12117	21899	0.0258073	TOMM22
ENSG00000069667	RORA	0.000215863	0.00777722	2.41308	-3.69969	152.119	0.652238	1789	611	0.025965	RORA
ENSG00000114491	UMPS	0.000223019	0.00801218	-0.750255	3.6914	1595.2	0.203244	10604	21517	0.0266643	UMPS
ENSG00000182463	TSHZ2	0.000225713	0.00808591	2.9433	-3.68835	72.7552	0.798	735	266	0.0268796	TSHZ2
ENSG00000215021	PHB2	0.000229877	0.00821174	-0.664097	3.6837	1846.5	0.18028	11370	22281	0.0272501	PHB2
ENSG00000182938	OTOP3	0.000237007	0.00844253	3.43392	-3.67591	123.972	0.93417	1376	432	0.0279325	OTOP3
ENSG00000105976	MET	0.000237834	0.00844814	0.562854	-3.67502	4051.87	0.153157	38988	33813	0.0279437	MET
ENSG00000226415		0.00024428		1.51723	-3.66818	30.8626	0.413619	333	157	0.0285461	ENSG00000226415
ENSG00000108669	CYTH1	0.000245031	0.00867934	0.658845	-3.6674	829.636	0.179649	8334	6375	0.0285473	CYTH1
ENSG00000149273	RPS3	0.000248213	0.0087674	-0.463035	3.6641	7349.58	0.126371	48186	87294	0.0288022	RPS3
ENSG00000166797	CIAO2A	0.000256372	0.00903029	-0.593286	3.65581	1684.78	0.162286	12868	20737	0.0295724	CIAO2A
ENSG00000171202	TMEM126A	0.000257751	0.0090536	-0.796755	3.65443	605.149	0.218024	3469	8093	0.0296355	TMEM126A
ENSG00000168062	BATF2	0.000261657	0.00916526	-3.11582	3.65057	56.0594	0.853515	216	853	0.029883	BATF2
ENSG00000231881		0.000262387		5.05013	-3.64986	14.4912	1.38365	210	18	0.029883	ENSG00000231881
ENSG00000158769	F11R	0.000262484	0.00916878	0.743023	-3.64976	1750.52	0.203581	17468	13425	0.029883	F11R
ENSG00000082212	ME2	0.000264103	0.00917898	-1.20356	3.64818	448.202	0.329907	2818	6187	0.029902	ME2
ENSG00000164134	NAA15	0.000264232	0.00917898	-0.994174	3.64806	711.743	0.272522	4837	9351	0.029902	NAA15
ENSG00000143319	ISG20L2	0.000270165	0.0093593	-0.879246	3.64235	977.567	0.241396	6249	11825	0.0304245	ISG20L2
ENSG00000162817	C1orf115	0.000276534	0.00955367	1.0074	-3.63635	509.147	0.277038	5443	3205	0.0309867	C1orf115
ENSG00000133466	C1QTNF6	0.000282306	0.00972644	2.83281	-3.63102	190.323	0.780169	2144	1300	0.0314848	C1QTNF6
ENSG00000197324	LRP10	0.000285022	0.00979327	0.534686	-3.62855	5191.58	0.147355	50731	38400	0.0316736	LRP10
ENSG00000204389	HSPA1A	0.000286188	0.00980661	0.781982	-3.62749	1346.3	0.215571	13697	9865	0.0317067	HSPA1A
ENSG00000240342	RPS2P5	0.000287961	0.00984062	-0.626089	3.6259	1270.52	0.172672	7746	15435	0.0317999	RPS2P5
ENSG00000225205		0.000291121	0.00991375	0.732301	-3.62308	339.794	0.202121	3530	2673	0.0319953	ENSG00000225205
ENSG00000053372	MRTO4	0.000291796	0.00991375	-1.01257	3.62248	1008.1	0.279523	6175	13354	0.0319953	MRTO4
ENSG00000183978	COA3	0.00029246	0.00991375	-0.486817	3.62189	1667.98	0.13441	11695	19411	0.0319953	COA3
ENSG00000260404		0.000296596		3.35201	-3.61826	22.8008	0.926417	262	43	0.0323091	ENSG00000260404
ENSG00000113742	CPEB4	0.000297357	0.0100527	1.07111	-3.61759	422.307	0.296083	4309	2878	0.0323091	CPEB4
ENSG00000102967	DHODH	0.000303522	0.0102337	-3.49836	3.61228	162.716	0.968463	822	2709	0.0328264	DHODH
ENSG00000138382	METTL5	0.000307053	0.0103252	-0.451447	3.60928	1583.22	0.12508	10650	18687	0.0330845	METTL5
ENSG00000213398	LCAT	0.000309339		4.04504	-3.60735	55.3424	1.12133	621	36	0.0331987	LCAT
ENSG00000161016	RPL8	0.000309993	0.0103963	-0.571054	3.6068	13464.2	0.158327	79559	152614	0.0331987	RPL8
ENSG00000097021	ACOT7	0.00031175	0.0104275	-0.824198	3.60534	1797.36	0.228605	10924	20944	0.0332828	ACOT7
ENSG00000144821	MYH15	0.000314575	0.0104941	1.22559	-3.60299	473.359	0.340159	4911	2571	0.0334687	MYH15
ENSG00000237054	PRMT5-AS1	0.000326405	0.0108601	-0.778455	3.59339	1196.53	0.216635	8119	14116	0.0345112	PRMT5-AS1
ENSG00000141759	TXNL4A	0.000333547	0.0110685	-0.501003	3.58775	1547.64	0.139643	11288	19994	0.0351009	TXNL4A
ENSG00000136271	DDX56	0.000335242	0.0110955	-0.571915	3.58643	2239.13	0.159467	14327	25535	0.0351723	DDX56
ENSG00000268056		0.000338426		3.13155	-3.58396	28.1982	0.873768	343	58	0.0353834	ENSG00000268056
ENSG00000004961	HCCS	0.000342873	0.0113184	-0.622463	3.58055	1392.59	0.173846	9294	16509	0.0357116	HCCS
ENSG00000170515	PA2G4	0.00034629	0.0114013	-0.634448	3.57796	2251.03	0.177321	14447	27761	0.0359414	PA2G4
ENSG00000132646	PCNA	0.000347781	0.0114206	-0.527262	3.57683	2232.88	0.14741	15639	27701	0.0359904	PCNA
ENSG00000085721	RRN3	0.000349872	0.0114594	-0.872537	3.57527	674.879	0.244048	4179	8345	0.0360948	RRN3
ENSG00000091542	ALKBH5	0.000355937	0.0116279	0.627358	-3.57077	1476.09	0.175693	14292	10699	0.0365661	ALKBH5
ENSG00000117419	ERI3	0.000357567	0.0116509	-0.883881	3.56957	762.676	0.247616	4500	10244	0.0366257	ERI3
ENSG00000145014	TMEM44	0.000359135	0.0116719	0.797266	-3.56842	510.877	0.223422	4966	3292	0.0366792	TMEM44
ENSG00000125630	POLR1B	0.000364529	0.0118159	-1.00703	3.56452	434.372	0.282514	3067	5760	0.0370746	POLR1B
ENSG00000144713	RPL32	0.00036544	0.0118159	-0.7905	3.56386	4036.31	0.22181	21863	49098	0.0370746	RPL32
ENSG00000164171	ITGA2	0.000372648	0.0120181	0.609527	-3.55873	4936.15	0.171276	43595	31822	0.0376393	ITGA2
ENSG00000134285	FKBP11	0.000380538	0.0122413	-0.768702	3.55323	191.967	0.216339	1078	2269	0.0382617	FKBP11
ENSG00000198689	SLC9A6	0.000382938	0.0122711	1.54082	-3.55157	304.409	0.43384	3505	1691	0.0383099	SLC9A6
ENSG00000117682	DHDDS	0.000383571	0.0122711	-0.835174	3.55114	593.806	0.235185	3370	7119	0.0383099	DHDDS
ENSG00000100372	SLC25A17	0.000385589	0.0122711	-0.89246	3.54976	701.559	0.251414	3983	8671	0.0383099	SLC25A17
ENSG00000183864	TOB2	0.000386087	0.0122711	0.458285	-3.54942	976.356	0.129116	9281	8366	0.0383099	TOB2
ENSG00000116005	PCYOX1	0.000386332	0.0122711	0.812816	-3.54925	1114.09	0.229011	11576	7728	0.0383099	PCYOX1
ENSG00000116750	UCHL5	0.000387303	0.0122711	-0.502812	3.54859	1335.38	0.141694	8997	15855	0.0383099	UCHL5
ENSG00000067057	PFKP	0.00039046	0.0123401	0.498576	-3.54645	6366.55	0.140584	62060	52849	0.0384219	PFKP
ENSG00000186714	CCDC73	0.000392653	0.0123562	-0.524606	3.54497	563.452	0.147986	3602	6387	0.0384219	CCDC73
ENSG00000285444		0.000394387		5.59485	-3.54381	20.181	1.57877	189	120	0.0384219	ENSG00000285444
ENSG00000125864	BFSP1	0.000394785	0.0123562	2.84167	-3.54355	97.7854	0.801929	1141	400	0.0384219	BFSP1
ENSG00000072682	P4HA2	0.000395465	0.0123562	0.824097	-3.54309	1689.41	0.232593	17205	11412	0.0384219	P4HA2
ENSG00000156709	AIFM1	0.000395789	0.0123562	-0.558674	3.54288	757.844	0.157689	5346	9158	0.0384219	AIFM1
ENSG00000169242	EFNA1	0.000395869	0.0123562	0.903573	-3.54282	1497	0.255043	19493	8385	0.0384219	EFNA1
ENSG00000163541	SUCLG1	0.000405289	0.012619	-0.473421	3.53662	1622.94	0.133863	11346	19249	0.0391508	SUCLG1
ENSG00000173638	SLC19A1	0.000408237	0.0126626	-0.950479	3.5347	519.503	0.268899	3403	6525	0.0392435	SLC19A1
ENSG00000108219	TSPAN14	0.000410401	0.0126626	0.438382	-3.5333	3012.79	0.124071	28085	24722	0.0392435	TSPAN14
ENSG00000137124	ALDH1B1	0.000410527	0.0126626	-1.54646	3.53322	412.772	0.437691	2352	6316	0.0392435	ALDH1B1
ENSG00000130726	TRIM28	0.000411225	0.0126626	-0.471741	3.53277	2962.92	0.133533	20093	32640	0.0392435	TRIM28
ENSG00000111653	ING4	0.000411709	0.0126626	0.806958	-3.53246	383.151	0.228441	3936	2697	0.0392435	ING4
ENSG00000100462	PRMT5	0.000414787	0.0127262	-0.872504	3.53049	1959.21	0.247134	13352	23092	0.0394151	PRMT5
ENSG00000160233	LRRC3	0.000416799		5.58377	-3.52921	33.2405	1.58216	310	233	0.0394948	LRRC3
ENSG00000248019	FAM13A-AS1	0.00042888	0.0130983	3.67226	-3.52164	100.109	1.04277	1568	244	0.0403339	FAM13A-AS1
ENSG00000131876	SNRPA1	0.000430617	0.0130983	-0.583554	3.52057	2480.47	0.165755	17144	28811	0.0403339	SNRPA1
ENSG00000110104	CCDC86	0.000430826	0.0130983	-1.15942	3.52044	877.003	0.329339	5026	11276	0.0403339	CCDC86
ENSG00000106628	POLD2	0.000431072	0.0130983	-0.726289	3.52029	2661.23	0.206315	17991	33080	0.0403339	POLD2
ENSG00000159761	C16orf86	0.000437987		6.17749	-3.51607	18.1163	1.75693	251	23	0.040815	C16orf86
ENSG00000065618	COL17A1	0.000440082	0.0133102	0.671298	-3.5148	11567.9	0.190992	111914	85273	0.040815	COL17A1
ENSG00000130935	NOL11	0.000440153	0.0133102	-1.35726	3.51476	822.329	0.38616	5484	11960	0.040815	NOL11
ENSG00000185721	DRG1	0.000450079	0.0135756	-0.677974	3.50883	1390.41	0.193219	9217	17271	0.0415302	DRG1
ENSG00000114942	EEF1B2	0.000451552	0.0135756	-0.514382	3.50796	3550.12	0.146633	23315	42694	0.0415302	EEF1B2
ENSG00000120868	APAF1	0.000452162	0.0135756	1.01225	-3.5076	245.935	0.288588	2499	1659	0.0415302	APAF1
ENSG00000160326	SLC2A6	0.000454107	0.0135975	0.835706	-3.50646	1159.77	0.238333	10954	8560	0.0415791	SLC2A6
ENSG00000136933	RABEPK	0.000455046	0.0135975	-0.959673	3.50591	453.711	0.27373	2712	6128	0.0415791	RABEPK
ENSG00000182580	EPHB3	0.000456338	0.0136038	3.34118	-3.50516	197.004	0.953217	2451	1655	0.0415909	EPHB3
ENSG00000164182	NDUFAF2	0.000460528	0.0136964	-1.17683	3.50272	241.449	0.335975	1311	3107	0.0418399	NDUFAF2
ENSG00000145912	NHP2	0.000463775	0.0137605	-0.674976	3.50085	2528.19	0.192803	15602	32799	0.0420105	NHP2
ENSG00000132507	EIF5A	0.000489549	0.0144911	-0.529429	3.48641	4691.46	0.151855	36766	61756	0.0439803	EIF5A
ENSG00000134294	SLC38A2	0.000491646	0.0145191	0.688908	-3.48527	4302.21	0.197663	42277	29775	0.0439803	SLC38A2
ENSG00000134775	FHOD3	0.000491662		-4.93932	3.48526	23.2444	1.4172	47	345	0.0439803	FHOD3
ENSG00000074660	SCARF1	0.000493996	0.0145544	9.2854	-3.48399	55.89	2.66516	676	97	0.0440696	SCARF1
ENSG00000138363	ATIC	0.000499353	0.014678	-0.825223	3.4811	2340.29	0.237058	14585	28482	0.0444004	ATIC
ENSG00000179041	RRS1	0.000502831	0.0147458	-1.08731	3.47924	320.455	0.312514	1646	4249	0.0445794	RRS1
ENSG00000137806	NDUFAF1	0.000506993	0.014815	-0.64286	3.47703	393.249	0.184888	2545	5032	0.044756	NDUFAF1
ENSG00000053747	LAMA3	0.00050754	0.014815	0.835452	-3.47675	13335.1	0.240297	128657	96319	0.044756	LAMA3
ENSG00000164855	TMEM184A	0.000509576	0.0148401	0.793206	-3.47567	1059.97	0.228217	10078	7069	0.0448184	TMEM184A
ENSG00000136930	PSMB7	0.000514822	0.0149447	-0.517938	3.47292	5311.62	0.149136	34587	61595	0.0450911	PSMB7
ENSG00000181126	HLA-V	0.000515539	0.0149447	0.957648	-3.47255	245.094	0.275776	2437	1597	0.0450911	HLA-V
ENSG00000185522	LMNTD2	0.00051822	0.014988	1.35468	-3.47116	147.258	0.390268	1360	884	0.0452029	LMNTD2
ENSG00000230124	ACBD6	0.00052142	0.015046	-0.721446	3.4695	764.173	0.207939	5016	8982	0.0453546	ACBD6
ENSG00000100567	PSMA3	0.00052515	0.0151069	-0.437676	3.46759	3651.42	0.126219	25856	41812	0.0455022	PSMA3
ENSG00000071537	SEL1L	0.000526892	0.0151069	0.661212	-3.4667	1121.32	0.190732	11125	8312	0.0455022	SEL1L
ENSG00000177119	ANO6	0.000527124	0.0151069	0.785651	-3.46658	1639.62	0.226636	16489	10672	0.0455022	ANO6
ENSG00000178882	RFLNA	0.000529987	0.0151545	1.20231	-3.46512	757.569	0.346974	6829	5945	0.0456254	RFLNA
ENSG00000156030	MIDEAS	0.000531771	0.0151688	0.581144	-3.46422	616.033	0.167756	5864	4528	0.0456524	MIDEAS
ENSG00000126457	PRMT1	0.000532892	0.0151688	-0.585208	3.46365	2868.89	0.168957	19680	36529	0.0456524	PRMT1
ENSG00000256690	STX5-DT	0.000534906	0.0151918	-0.83947	3.46264	351.69	0.242437	2141	4244	0.045709	STX5-DT
ENSG00000118894	EEF2KMT	0.000540601	0.0153191	-0.660015	3.45979	704.222	0.190767	4511	8406	0.0460476	EEF2KMT
ENSG00000052344	PRSS8	0.000545411	0.0154207	0.410777	-3.4574	3887.65	0.118811	35679	30752	0.0463166	PRSS8
ENSG00000268471	MIR4453HG	0.000552623		-4.03201	3.45386	37.7115	1.16739	92	559	0.0467672	MIR4453HG
ENSG00000111361	EIF2B1	0.000557196	0.0157186	-0.632063	3.45164	1146.97	0.18312	7996	13773	0.0470147	EIF2B1
ENSG00000103145	HCFC1R1	0.000563756	0.0158631	0.796475	-3.44848	527.592	0.230964	5307	3427	0.0473801	HCFC1R1
ENSG00000157020	SEC13	0.00056581	0.0158631	-0.423994	3.4475	3397.06	0.122986	22934	37629	0.0473801	SEC13
ENSG00000138035	PNPT1	0.000566441	0.0158631	-1.4528	3.44719	760.621	0.421445	4107	11361	0.0473801	PNPT1
ENSG00000130204	TOMM40	0.000567347	0.0158631	-0.888605	3.44676	2125.86	0.257809	13499	27846	0.0473801	TOMM40
ENSG00000133872	SARAF	0.000570459	0.0159148	0.597267	-3.44528	4005.26	0.173358	40667	31919	0.0475133	SARAF
ENSG00000213619	NDUFS3	0.000573186	0.0159556	-0.384284	3.44399	1561.32	0.111581	10725	17263	0.0476171	NDUFS3
ENSG00000106554	CHCHD3	0.000575743	0.0159915	-0.477813	3.44279	1804.04	0.138787	12970	20416	0.0477076	CHCHD3
ENSG00000006625	GGCT	0.000582458	0.0161424	-0.839748	3.43965	514.808	0.244137	3002	6824	0.0481069	GGCT
ENSG00000112200	ZNF451	0.000586359	0.0162149	0.784537	-3.43785	442.676	0.228206	4447	3845	0.0482954	ZNF451
ENSG00000225721		0.000591254	0.0163145	-0.719139	3.43559	277.177	0.20932	1712	3451	0.0485564	ENSG00000225721
ENSG00000112378	PERP	0.000595685	0.0163471	0.469351	-3.43357	14323	0.136695	136990	116289	0.0486259	PERP
ENSG00000108106	UBE2S	0.0005957	0.0163471	-0.609819	3.43356	2276.56	0.177605	14678	28033	0.0486259	UBE2S
ENSG00000143776	CDC42BPA	0.000596324	0.0163471	0.568357	-3.43328	2907.78	0.165543	27861	22668	0.0486259	CDC42BPA
ENSG00000147669	POLR2K	0.000604126	0.0165052	-0.558705	3.42976	1165.4	0.162899	8105	14919	0.0490373	POLR2K
ENSG00000264785		0.000604712	0.0165052	-0.916805	3.42949	1239.54	0.26733	6190	16076	0.0490373	ENSG00000264785
ENSG00000164934	DCAF13	0.000608052	0.0165606	-0.923632	3.428	1326.25	0.269438	8562	18193	0.0491793	DCAF13
ENSG00000104524	PYCR3	0.000611985	0.016598	-1.34255	3.42625	549.229	0.391842	3175	7626	0.0492614	PYCR3
ENSG00000167779	IGFBP6	0.000612619	0.016598	0.710722	-3.42597	6070.63	0.207452	47678	40382	0.0492614	IGFBP6
ENSG00000177674	AGTRAP	0.000613376	0.016598	-0.699039	3.42563	719.146	0.204061	4307	8675	0.0492614	AGTRAP
ENSG00000175768	TOMM5	0.000615829	0.0166287	-0.822187	3.42455	193.604	0.240086	1278	2387	0.0493374	TOMM5
ENSG00000101444	AHCY	0.000632238	0.017032	-0.619465	3.41739	1577.4	0.181268	9946	18289	0.0504012	AHCY
ENSG00000164051	CCDC51	0.000633468	0.017032	-0.701492	3.41686	634.799	0.205303	3918	7703	0.0504012	CCDC51
ENSG00000005436	GCFC2	0.000641486	0.0171731	-0.792219	3.41344	383.273	0.232088	2350	4975	0.0507586	GCFC2
ENSG00000177889	UBE2N	0.000642194	0.0171731	-0.470884	3.41314	3102.77	0.137962	22765	37265	0.0507586	UBE2N
ENSG00000196531	NACA	0.000642801	0.0171731	-0.427373	3.41288	4962.04	0.125224	34752	60323	0.0507586	NACA
ENSG00000248468	LOC105374114	0.000645389	0.0172058	-0.811888	3.41179	264.709	0.237966	1701	3687	0.0508393	LOC105374114
ENSG00000100162	CENPM	0.000650436	0.0172546	-0.726862	3.40966	665.073	0.213177	4479	8364	0.0509506	CENPM
ENSG00000155463	OXA1L	0.000650838	0.0172546	-0.538027	3.40949	1122.81	0.157803	7013	12766	0.0509506	OXA1L
ENSG00000178826	TMEM139	0.000651323	0.0172546	0.683406	-3.40929	1114.28	0.200454	11739	7895	0.0509506	TMEM139
ENSG00000144426	NBEAL1	0.000660503	0.0174611	0.837278	-3.40547	377.221	0.245863	3349	2745	0.0514931	NBEAL1
ENSG00000100479	POLE2	0.000664195	0.017501	-1.42827	3.40395	165.365	0.419592	896	2322	0.051568	POLE2
ENSG00000135698	MPHOSPH6	0.000665432	0.017501	-0.721464	3.40344	569.118	0.211981	3452	7143	0.051568	MPHOSPH6
ENSG00000161980	POLR3K	0.000667621	0.017501	-0.814519	3.40254	939.246	0.239385	5548	12734	0.051568	POLR3K
ENSG00000089009	RPL6	0.000667874	0.017501	-0.574569	3.40244	3249.51	0.16887	20383	39764	0.051568	RPL6
ENSG00000104613	INTS10	0.000668952	0.017501	-0.986122	3.402	625.724	0.289865	4429	7991	0.051568	INTS10
ENSG00000028116	VRK2	0.000670689	0.0175101	-0.5312	3.40129	1038.58	0.156176	7462	12743	0.0515859	VRK2
ENSG00000130165	ELOF1	0.000673472	0.0175348	-0.517337	3.40016	1260.82	0.152151	8163	14702	0.0516327	ELOF1
ENSG00000076826	CAMSAP3	0.000674572	0.0175348	0.851938	-3.39971	559.433	0.250591	5793	4565	0.0516327	CAMSAP3
ENSG00000145817	YIPF5	0.000675804	0.0175348	0.491293	-3.39921	1458.16	0.144531	13531	12257	0.0516327	YIPF5
ENSG00000077152	UBE2T	0.00068012	0.0175896	-0.783074	3.39747	1165.77	0.230487	7446	14076	0.0517657	UBE2T
ENSG00000008394	MGST1	0.000680708	0.0175896	-0.669108	3.39723	6712.69	0.196957	54437	76736	0.0517657	MGST1
ENSG00000142619	PADI3	0.00068229	0.0175944	10.2499	-3.3966	70.2056	3.01771	745	6	0.0517706	PADI3
ENSG00000111341	MGP	0.000683752		6.96275	-3.39601	11.9879	2.05027	108	77	0.0517706	MGP
ENSG00000065361	ERBB3	0.000687761	0.0176993	0.876742	-3.39441	1210.18	0.25829	13353	9211	0.0519422	ERBB3
ENSG00000257553		0.000691784	0.0177511	-0.642502	3.39281	633.683	0.189371	4002	7940	0.0520571	ENSG00000257553
ENSG00000266903		0.00069299	0.0177511	3.33397	-3.39234	62.514	0.982795	773	113	0.0520571	ENSG00000266903
ENSG00000182841	RRP7BP	0.000693996	0.0177511	-1.18169	3.39194	132.177	0.348381	595	1720	0.0520571	RRP7BP
ENSG00000140682	TGFB1I1	0.000695436	0.0177519	0.879987	-3.39137	594.615	0.259478	5493	4114	0.0520571	TGFB1I1
ENSG00000138735	PDE5A	0.000702041	0.0178533	2.38723	-3.38878	93.2821	0.704452	1099	366	0.052206	PDE5A
ENSG00000131969	ABHD12B	0.000702284		3.34283	-3.38869	13.0477	0.986469	146	38	0.052206	ABHD12B
ENSG00000159685	CHCHD6	0.00070273	0.0178533	-0.928657	3.38851	292.021	0.27406	1588	3933	0.052206	CHCHD6
ENSG00000161533	ACOX1	0.000703655	0.0178533	0.854438	-3.38815	905.451	0.252184	9374	7734	0.052206	ACOX1
ENSG00000240972	MIF	0.000706017	0.0178773	0.675827	-3.38723	4747.84	0.199522	43054	33865	0.0522633	MIF
ENSG00000168528	SERINC2	0.00071057	0.0179464	0.582684	-3.38547	6979.17	0.172113	62795	66444	0.0524147	SERINC2
ENSG00000196636	SDHAF3	0.000711593	0.0179464	-0.697311	3.38507	429.266	0.205996	2529	5095	0.0524147	SDHAF3
ENSG00000165102	HGSNAT	0.000713412	0.0179563	1.05143	-3.38437	868.774	0.310673	8713	5151	0.0524147	HGSNAT
ENSG00000114790	ARHGEF26	0.000714753		-4.33464	3.38386	50.0545	1.28098	213	754	0.0524147	ARHGEF26
ENSG00000064787	BCAS1	0.000715844	0.0179816	0.720137	-3.38344	2155.49	0.212842	21967	15557	0.0524147	BCAS1
ENSG00000107731	UNC5B	0.000722487	0.0181124	1.01397	-3.3809	819.043	0.299911	9118	5155	0.0527522	UNC5B
ENSG00000126803	HSPA2	0.000728325	0.018164	1.56618	-3.37869	314.952	0.463547	3719	1615	0.0528645	HSPA2
ENSG00000145741	BTF3	0.000729281	0.018164	-0.42031	3.37833	4930.19	0.124414	32347	54920	0.0528645	BTF3
ENSG00000137807	KIF23	0.000730001	0.018164	-0.815823	3.37806	903.622	0.241507	6323	12107	0.0528645	KIF23
ENSG00000178982	EIF3K	0.000730304	0.018164	-0.554698	3.37794	2628.73	0.164212	16247	29336	0.0528645	EIF3K
ENSG00000165501	LRR1	0.000733678	0.018212	-0.66549	3.37667	621.612	0.197084	4012	7412	0.0529847	LRR1
ENSG00000109917	ZPR1	0.00074116	0.0183615	-0.655596	3.37388	1445.23	0.194315	9117	17330	0.0533706	ZPR1
ENSG00000188917	TRMT2B	0.00074542	0.0184309	1.13191	-3.3723	420.753	0.335649	4331	2333	0.0535462	TRMT2B
ENSG00000065883	CDK13	0.000749108	0.0184813	0.548866	-3.37095	868.883	0.162823	7674	6357	0.0536665	CDK13
ENSG00000110344	UBE4A	0.000750389	0.0184813	0.567881	-3.37047	1162.63	0.168487	11465	10019	0.0536665	UBE4A
ENSG00000145916	RMND5B	0.0007537	0.018526	-0.443894	3.36926	2129.69	0.131748	14602	25987	0.053772	RMND5B
ENSG00000178035	IMPDH2	0.000755144	0.018526	-0.67973	3.36873	1808.87	0.201776	10733	21323	0.053772	IMPDH2
ENSG00000101577	LPIN2	0.000765721	0.018749	1.08194	-3.3649	606.506	0.321539	6408	3907	0.0543487	LPIN2
ENSG00000065809	FAM107B	0.000767414	0.0187541	0.653866	-3.36429	3659.05	0.194355	37329	29528	0.054356	FAM107B
ENSG00000225190	PLEKHM1	0.000771547	0.0188186	0.704523	-3.36281	641.123	0.209504	6724	4821	0.0545186	PLEKHM1
ENSG00000164167	LSM6	0.000774633	0.0188574	-0.545267	3.3617	325.646	0.1622	2131	3828	0.0546139	LSM6
ENSG00000142227	EMP3	0.000776235	0.01886	0.936909	-3.36113	2374.94	0.278748	18418	17421	0.0546149	EMP3
ENSG00000110422	HIPK3	0.000780626	0.0189302	0.861876	-3.35957	934.172	0.256543	10277	6185	0.054792	HIPK3
ENSG00000134809	TIMM10	0.000785024	0.0189685	-0.911015	3.35802	850.265	0.271295	5666	11607	0.0548743	TIMM10
ENSG00000158321	AUTS2	0.00078573	0.0189685	1.22304	-3.35777	257.924	0.364241	2740	1511	0.0548743	AUTS2
ENSG00000198301	SDAD1	0.000786718	0.0189685	-0.846836	3.35743	856.393	0.252228	5424	10641	0.0548743	SDAD1
ENSG00000231840		0.000794042	0.0190416	0.670325	-3.35486	689.378	0.199807	7199	4881	0.0550414	ENSG00000231840
ENSG00000124831	LRRFIP1	0.000794547	0.0190416	0.302044	-3.35469	7359.06	0.0900364	65768	67190	0.0550414	LRRFIP1
ENSG00000169429	CXCL8	0.000795193	0.0190416	0.721564	-3.35446	3033.82	0.215106	27810	28534	0.0550414	CXCL8
ENSG00000100097	LGALS1	0.000795792	0.0190416	0.819724	-3.35425	14816.9	0.244383	113697	94509	0.0550414	LGALS1
ENSG00000161970	RPL26	0.000800258	0.0190898	-0.692802	3.35271	426.055	0.20664	2620	5247	0.055155	RPL26
ENSG00000102547	CAB39L	0.000800832	0.0190898	1.40629	-3.35251	238.499	0.419474	2490	1485	0.055155	CAB39L
ENSG00000104946	TBC1D17	0.000803542	0.0191182	1.0297	-3.35157	455.593	0.30723	4333	3027	0.0552232	TBC1D17
ENSG00000180817	PPA1	0.000805807	0.0191356	-0.470245	3.35079	4629.81	0.140339	30754	49515	0.0552565	PPA1
ENSG00000114054	PCCB	0.000807305	0.0191356	-0.63503	3.35028	1076.61	0.189545	7399	13833	0.0552565	PCCB
ENSG00000168016	TRANK1	0.00081453	0.0192546	3.01593	-3.34781	61.3517	0.900867	833	173	0.0555366	TRANK1
ENSG00000197785	ATAD3A	0.000819203	0.0192546	-1.09817	3.34622	970.137	0.328183	5868	12496	0.0555366	ATAD3A
ENSG00000117868	ESYT2	0.00081957	0.0192546	0.636554	-3.3461	2815.31	0.190238	27687	20355	0.0555366	ESYT2
ENSG00000118689	FOXO3	0.00081976	0.0192546	0.427709	-3.34604	1085.99	0.127826	10170	7986	0.0555366	FOXO3
ENSG00000132661	NXT1	0.000819962	0.0192546	-0.771535	3.34597	825.853	0.230587	4978	10217	0.0555366	NXT1
ENSG00000179715	PCED1B	0.000823559	0.0193031	1.11297	-3.34475	208.469	0.332752	1982	1204	0.0556567	PCED1B
ENSG00000189007	ADAT2	0.000827483	0.019326	-3.32489	3.34343	58.1181	0.994453	296	765	0.0557043	ADAT2
ENSG00000073536	NLE1	0.000827599	0.019326	-2.06892	3.3434	176.9	0.618808	878	2530	0.0557043	NLE1
ENSG00000146540	C7orf50	0.000835221	0.0194679	-0.979089	3.34085	1303.88	0.293066	6614	16381	0.0560667	C7orf50
ENSG00000120075	HOXB5	0.000838615		3.65446	-3.33972	55.8131	1.09424	442	369	0.0561723	HOXB5
ENSG00000130560	UBAC1	0.000842187	0.0195941	-0.629777	3.33854	682.945	0.188638	4616	7906	0.0562883	UBAC1
ENSG00000185608	MRPL40	0.000849094	0.0197184	-0.719496	3.33627	976.803	0.215658	5877	12482	0.056604	MRPL40
ENSG00000184752	NDUFA12	0.000851529	0.0197386	-0.400338	3.33548	1580.06	0.120024	11717	19538	0.0566505	NDUFA12
ENSG00000181817	LSM10	0.000861058	0.0199228	-0.705644	3.33238	903.654	0.211754	5052	11969	0.0571206	LSM10
ENSG00000137185	ZSCAN9	0.00086905	0.0200709	-2.46389	3.32981	101.382	0.73995	488	1218	0.057497	ZSCAN9
ENSG00000116649	SRM	0.000882362	0.0203411	-1.17773	3.32558	1736.21	0.354143	9170	23227	0.0581876	SRM
ENSG00000186603	HPDL	0.000891919	0.0204968	-2.35483	3.32257	184.447	0.708738	995	2707	0.0585706	HPDL
ENSG00000164211	STARD4	0.000893152	0.0204968	0.978331	-3.32219	715.224	0.294484	9645	4193	0.0585706	STARD4
ENSG00000166582	CENPV	0.000893991	0.0204968	-0.792046	3.32192	703.864	0.23843	4280	8376	0.0585706	CENPV
ENSG00000101084	RAB5IF	0.000901575	0.0206115	-0.412192	3.31957	1552.67	0.12417	10468	17483	0.0588537	RAB5IF
ENSG00000156587	UBE2L6	0.000902263	0.0206115	-0.633113	3.31935	918.491	0.190734	4984	11334	0.0588537	UBE2L6
ENSG00000131475	VPS25	0.000911261	0.0207794	-0.419219	3.31658	1704.31	0.126401	12423	19418	0.0592792	VPS25
ENSG00000160075	SSU72	0.000914114	0.0208068	-0.341921	3.31571	3668.73	0.103122	25550	41949	0.0593437	SSU72
ENSG00000079257	LXN	0.000916383	0.0208209	-1.10589	3.31501	389.328	0.333601	2154	5048	0.0593738	LXN
ENSG00000182180	MRPS16	0.000918232	0.0208254	-0.503415	3.31445	2385.65	0.151885	15258	26453	0.0593793	MRPS16
ENSG00000129355	CDKN2D	0.000922838	0.0208681	0.906547	-3.31305	497.86	0.273629	4570	3551	0.059477	CDKN2D
ENSG00000172367	PDZD3	0.000923427	0.0208681	2.7544	-3.31287	148.343	0.831424	2067	356	0.059477	PDZD3
ENSG00000143179	UCK2	0.000931364	0.0209742	-1.05744	3.31048	1177.52	0.319421	7438	16585	0.059737	UCK2
ENSG00000124207	CSE1L	0.000931446	0.0209742	-0.573338	3.31045	2396.18	0.17319	17441	30379	0.059737	CSE1L
ENSG00000142937	RPS8	0.000944939	0.0212141	-0.553511	3.30643	4053.1	0.167405	25249	49304	0.0603399	RPS8
ENSG00000101361	NOP56	0.000945466	0.0212141	-0.759507	3.30627	2176.86	0.229717	13630	26962	0.0603399	NOP56
ENSG00000120071	KANSL1	0.000949136	0.0212586	1.21962	-3.30519	508.779	0.369001	5412	2272	0.0604479	KANSL1
ENSG00000159461	AMFR	0.000967668	0.0216327	0.442595	-3.29976	1144.4	0.134129	10715	9935	0.0613862	AMFR
ENSG00000116793	PHTF1	0.000970627	0.0216327	0.829992	-3.29891	503.707	0.251596	4890	3727	0.0613862	PHTF1
ENSG00000091129	NRCAM	0.000970982	0.0216327	2.73846	-3.2988	65.2318	0.830139	732	167	0.0613862	NRCAM
ENSG00000117395	EBNA1BP2	0.000973039	0.0216403	-0.604229	3.29821	2745.82	0.183199	17409	33822	0.0613995	EBNA1BP2
ENSG00000256034		0.000977618	0.0217038	0.783311	-3.29689	651.04	0.237591	6188	4990	0.0615557	ENSG00000256034
ENSG00000185238	PRMT3	0.000982851	0.0217816	-2.19288	3.29539	300.863	0.665437	1587	4473	0.0617482	PRMT3
ENSG00000100344	PNPLA3	0.000988211	0.021862	1.52078	-3.29386	282.791	0.4617	2957	1781	0.0619471	PNPLA3
ENSG00000115946	PNO1	0.000994623	0.0219441	-1.18859	3.29204	630.248	0.361048	3862	8189	0.062144	PNO1
ENSG00000143621	ILF2	0.000995401	0.0219441	-0.315407	3.29182	4722.4	0.0958153	34944	53058	0.062144	ILF2
ENSG00000213918	DNASE1	0.001004	0.022095	-0.644656	3.2894	1273.78	0.195979	8404	15129	0.0625226	DNASE1
ENSG00000126067	PSMB2	0.00100968	0.0221813	-0.406441	3.28782	4746.45	0.12362	33319	56337	0.0627362	PSMB2
ENSG00000159884	CCDC107	0.00103572	0.0226958	0.561184	-3.28064	850.742	0.171059	7911	6804	0.0640261	CCDC107
ENSG00000137076	TLN1	0.00103836	0.0226958	0.340548	-3.27992	2507.47	0.103828	23495	20560	0.0640261	TLN1
ENSG00000149503	INCENP	0.0010385	0.0226958	1.40238	-3.27988	64.6163	0.427569	656	318	0.0640261	INCENP
ENSG00000170500	LONRF2	0.00104066	0.0227038	-3.16295	3.2793	56.9837	0.964521	249	902	0.0640399	LONRF2
ENSG00000049541	RFC2	0.00104357	0.0227278	-0.532127	3.27851	1037.81	0.162308	6881	12472	0.0640946	RFC2
ENSG00000095066	HOOK2	0.00105373	0.0228806	0.762008	-3.27577	1443.77	0.232619	13847	10576	0.0644696	HOOK2
ENSG00000158195	WASF2	0.00105421	0.0228806	0.475246	-3.27564	1738.65	0.145085	15562	13509	0.0644696	WASF2
ENSG00000171889	MIR31HG	0.00106047	0.0229768	1.3458	-3.27397	408.143	0.411059	4123	2849	0.0647072	MIR31HG
ENSG00000138095	LRPPRC	0.00106389	0.0230113	-0.772076	3.27306	1203.39	0.235888	8289	15076	0.0647884	LRPPRC
ENSG00000006555	TTC22	0.0010662	0.0230219	0.58151	-3.27245	855.694	0.177699	9215	6776	0.0648087	TTC22
ENSG00000137692	DCUN1D5	0.00108355	0.0233565	-0.592447	3.26788	1069.72	0.181294	6578	13172	0.0656501	DCUN1D5
ENSG00000184012	TMPRSS2	0.00108642	0.0233785	1.24148	-3.26713	1048.34	0.379991	10081	6608	0.065699	TMPRSS2
ENSG00000034152	MAP2K3	0.00108886	0.023391	-0.348847	3.2665	2215.45	0.106795	15553	22924	0.0657242	MAP2K3
ENSG00000174748	RPL15	0.00109228	0.0234245	-0.401339	3.26561	6733.73	0.122898	44671	76803	0.0658024	RPL15
ENSG00000105364	MRPL4	0.00109456	0.0234337	-0.778543	3.26502	1036.82	0.23845	6046	13631	0.0658191	MRPL4
ENSG00000158286	RNF207	0.00110613	0.0236037	1.32018	-3.26204	290.158	0.404711	2976	1288	0.0662361	RNF207
ENSG00000149418	ST14	0.00110625	0.0236037	0.396653	-3.26201	15530.7	0.121598	146249	138035	0.0662361	ST14
ENSG00000251095		0.00111935		-3.36395	3.25867	30.6393	1.03231	201	441	0.0668338	ENSG00000251095
ENSG00000180448	ARHGAP45	0.00112541	0.023972	1.07693	-3.25714	512.829	0.330637	5230	3193	0.067051	ARHGAP45
ENSG00000234975	FTH1P2	0.00113043	0.0240384	0.768914	-3.25588	202.789	0.236162	1787	1296	0.0672116	FTH1P2
ENSG00000110700	RPS13	0.00114378	0.0242812	-0.608851	3.25254	3913.88	0.187192	23872	48530	0.0678162	RPS13
ENSG00000090273	NUDC	0.001147	0.0243086	-0.611313	3.25174	4616.06	0.187995	27789	56243	0.0678787	NUDC
ENSG00000277791	PSMB3	0.00114918	0.0243139	-0.375942	3.2512	6199.21	0.115632	44530	72612	0.0678855	PSMB3
ENSG00000135486	HNRNPA1	0.00116668	0.0246428	-0.383253	3.2469	4523.28	0.118037	32294	48663	0.0687056	HNRNPA1
ENSG00000259342		0.00117201	0.024714	1.23904	-3.24561	619.335	0.381758	6213	3492	0.0688777	ENSG00000259342
ENSG00000116455	WDR77	0.00117829	0.024805	-0.814745	3.24408	598.251	0.251148	4043	7769	0.0690994	WDR77
ENSG00000112118	MCM3	0.00118079	0.0248164	-0.955578	3.24348	1638.26	0.294615	12227	22896	0.0691213	MCM3
ENSG00000172071	EIF2AK3	0.00118743	0.0249144	0.884839	-3.24188	340.623	0.27294	3728	2344	0.0693604	EIF2AK3
ENSG00000143106	PSMA5	0.00120311	0.0252013	-0.400996	3.23814	3560.28	0.123835	25258	42130	0.0700728	PSMA5
ENSG00000162545	CAMK2N1	0.0012086	0.0252352	0.561403	-3.23684	3981.43	0.173442	34773	29448	0.0701375	CAMK2N1
ENSG00000137309	HMGA1	0.00120927	0.0252352	-0.726624	3.23668	9378.13	0.224497	56987	131504	0.0701375	HMGA1
ENSG00000261371	PECAM1	0.00121073	0.0252352	2.17254	-3.23634	357.215	0.671294	2792	2403	0.0701375	PECAM1
ENSG00000133318	RTN3	0.00122327	0.0254544	0.375119	-3.2334	4202.61	0.116014	37716	35746	0.0706794	RTN3
ENSG00000151881	TMEM267	0.00122869	0.0255242	-0.956109	3.23214	319.88	0.295814	2005	4235	0.0707237	TMEM267
ENSG00000186468	RPS23	0.00123172	0.0255242	-0.726995	3.23143	3061.84	0.224976	17489	38948	0.0707237	RPS23
ENSG00000127920	GNG11	0.00123269	0.0255242	0.801985	-3.23121	252.968	0.2482	1958	1616	0.0707237	GNG11
ENSG00000267698		0.00123272		-4.46197	3.2312	11.9251	1.3809	16	202	0.0707237	ENSG00000267698
ENSG00000106266	SNX8	0.00123801	0.0255918	-0.781607	3.22998	716.964	0.241985	4155	8381	0.0708711	SNX8
ENSG00000181396	OGFOD3	0.00124194	0.0255918	-0.750365	3.22907	400.48	0.232378	2519	4817	0.0708711	OGFOD3
ENSG00000198792	TMEM184B	0.00124204	0.0255918	0.583459	-3.22905	2554.09	0.180691	24980	20330	0.0708711	TMEM184B
ENSG00000184441		0.00125004	0.0257146	1.34589	-3.22721	180.988	0.417043	1822	957	0.0711707	ENSG00000184441
ENSG00000151576	QTRT2	0.00125237	0.0257205	-1.142	3.22668	500.318	0.353925	3120	6637	0.071179	QTRT2
ENSG00000144455	SUMF1	0.00125994	0.0258339	0.441397	-3.22495	903.736	0.136869	8295	7725	0.0714551	SUMF1
ENSG00000143368	SF3B4	0.00126481	0.0258917	-0.576497	3.22385	1727.59	0.178823	12266	20905	0.0715923	SF3B4
ENSG00000070614	NDST1	0.00127005	0.0259427	0.850962	-3.22266	437.818	0.264056	4362	3367	0.0717061	NDST1
ENSG00000152818	UTRN	0.00127142	0.0259427	0.599553	-3.22235	812.634	0.186061	7382	5772	0.0717061	UTRN
ENSG00000061794	MRPS35	0.00127776	0.0260208	-0.52084	3.22093	2764.35	0.161705	22307	33538	0.0718871	MRPS35
ENSG00000159596	TMEM69	0.00127937	0.0260208	-0.678434	3.22057	380.62	0.210657	2416	4509	0.0718871	TMEM69
ENSG00000214655	ZSWIM8	0.00128802	0.0261545	1.04592	-3.21864	518.991	0.324959	5116	2810	0.0722132	ZSWIM8
ENSG00000101782	RIOK3	0.00131076	0.0265734	0.555585	-3.21361	2581	0.172885	26280	18110	0.0732474	RIOK3
ENSG00000128335	APOL2	0.00131525	0.0265825	0.762522	-3.21263	758.99	0.237351	7241	5562	0.0732565	APOL2
ENSG00000144115	THNSL2	0.00131542	0.0265825	1.46498	-3.21259	159.195	0.456012	1761	866	0.0732565	THNSL2
ENSG00000081307	UBA5	0.0013189	0.0266101	-0.741561	3.21184	958.228	0.230884	6586	12013	0.0733184	UBA5
ENSG00000260231	KDM7A-DT	0.00133045	0.0267882	2.01084	-3.20933	181.973	0.626562	1978	790	0.0737468	KDM7A-DT
ENSG00000101220	C20orf27	0.00133198	0.0267882	-0.889167	3.209	437.502	0.277085	2764	5644	0.0737468	C20orf27
ENSG00000072818	ACAP1	0.00133532		3.27393	-3.20828	26.9204	1.02046	291	37	0.0738005	ACAP1
ENSG00000143369	ECM1	0.00135925	0.0272887	0.950612	-3.20317	3186.37	0.296773	30807	20814	0.0747848	ECM1
ENSG00000101846	STS	0.00136119	0.0272887	1.40742	-3.20276	524.939	0.43944	6201	3018	0.0747848	STS
ENSG00000158050	DUSP2	0.00136199		-3.61664	3.20259	52.9878	1.12929	168	834	0.0747848	DUSP2
ENSG00000213859	KCTD11	0.00138127	0.0276441	1.97089	-3.19854	273.564	0.616184	3242	1082	0.0756085	KCTD11
ENSG00000141076	UTP4	0.0013833	0.0276441	-0.784646	3.19811	1311.27	0.245347	8199	17196	0.0756085	UTP4
ENSG00000198755	RPL10A	0.00138613	0.0276568	-0.63396	3.19752	2226.73	0.198266	13379	27992	0.0756331	RPL10A
ENSG00000172893	DHCR7	0.00139066	0.0276792	0.888895	-3.19658	4889.18	0.278077	55413	38655	0.0756751	DHCR7
ENSG00000060982	BCAT1	0.00139164	0.0276792	3.30983	-3.19638	658.261	1.03549	11202	2548	0.0756751	BCAT1
ENSG00000067064	IDI1	0.00139631	0.0277283	0.612499	-3.19541	7165.01	0.191681	87359	54882	0.0757895	IDI1
ENSG00000253645		0.00140176		2.62034	-3.19429	28.1636	0.820321	297	97	0.0759416	ENSG00000253645
ENSG00000139684	ESD	0.00141402	0.0280359	-0.486648	3.19177	1433.18	0.152469	10022	15156	0.0764248	ESD
ENSG00000237686	SCIRT	0.001423	0.0281697	1.63029	-3.18994	203.66	0.511073	2428	1063	0.0767468	SCIRT
ENSG00000145824	CXCL14	0.00143591	0.0283807	-2.15935	3.18733	233.471	0.677478	1030	2900	0.077258	CXCL14
ENSG00000213722	DDAH2	0.0014452	0.0285195	0.628706	-3.18547	1274.18	0.197367	12341	10547	0.0775918	DDAH2
ENSG00000164163	ABCE1	0.00145161	0.0286013	-0.864208	3.18419	1550.2	0.271406	10540	20429	0.0777858	ABCE1
ENSG00000171408	PDE7B	0.00145838		5.58025	-3.18284	24.4223	1.75323	298	55	0.0779709	PDE7B
ENSG00000157916	RER1	0.00146027	0.028727	-0.272573	3.18247	4544.65	0.0856482	31777	49284	0.0779709	RER1
ENSG00000224621		0.00146503		3.64155	-3.18152	16.4497	1.14459	213	55	0.0780214	ENSG00000224621
ENSG00000011260	UTP18	0.0014669	0.0288028	-0.507208	3.18115	970.453	0.159441	7028	12555	0.0780214	UTP18
ENSG00000224516		0.00146934	0.0288028	2.82785	-3.18067	123.487	0.889072	1349	382	0.0780214	ENSG00000224516
ENSG00000036054	TBC1D23	0.00147098	0.0288028	0.555455	-3.18035	854.904	0.174652	8745	7453	0.0780214	TBC1D23
ENSG00000107263	RAPGEF1	0.00147643	0.0288649	0.739477	-3.17928	595.952	0.232593	5807	3891	0.0781665	RAPGEF1
ENSG00000128274	A4GALT	0.00148426	0.0289617	1.00397	-3.17774	390.9	0.315939	3534	2525	0.0783839	A4GALT
ENSG00000151773	CCDC122	0.00148768	0.0289617	-1.69851	3.17708	56.8184	0.534613	264	713	0.0783839	CCDC122
ENSG00000182004	SNRPE	0.00148828	0.0289617	-0.574823	3.17696	1886.13	0.180935	13163	24511	0.0783839	SNRPE
ENSG00000110066	KMT5B	0.00149241	0.0289974	0.771307	-3.17616	885.511	0.242843	8617	6965	0.0784637	KMT5B
ENSG00000171148	TADA3	0.00149482	0.0289996	0.615326	-3.17569	1553.73	0.193762	14118	12097	0.0784637	TADA3
ENSG00000145425	RPS3A	0.00150723	0.0291953	-0.467927	3.17329	4791.55	0.147458	30670	57198	0.0789343	RPS3A
ENSG00000172172	MRPL13	0.00151192	0.0292412	-0.498711	3.17239	1577.64	0.157204	11623	19531	0.0790399	MRPL13
ENSG00000121486	TRMT1L	0.00151637	0.0292824	0.880895	-3.17153	406.898	0.277751	4232	3207	0.0791338	TRMT1L
ENSG00000119946	CNNM1	0.00152908	0.0294817	1.72102	-3.16911	316.587	0.543061	3808	1414	0.079576	CNNM1
ENSG00000135916	ITM2C	0.00153136	0.0294817	0.571018	-3.16867	1988.99	0.180207	18912	13973	0.079576	ITM2C
ENSG00000198125	MB	0.00153319		3.31923	-3.16833	51.5948	1.04763	546	201	0.079576	MB
ENSG00000125629	INSIG2	0.00154799	0.0297459	0.739448	-3.16553	2761.84	0.233593	29379	21275	0.0801196	INSIG2
ENSG00000228302		0.0015498	0.0297459	-0.448977	3.16519	479.419	0.141848	3332	5764	0.0801196	ENSG00000228302
ENSG00000134440	NARS1	0.00155754	0.0298489	-0.432496	3.16374	2385.24	0.136704	18375	29148	0.0803633	NARS1
ENSG00000151304	SRFBP1	0.00158316	0.0302849	-1.16911	3.15899	219.98	0.370089	1113	2811	0.0814077	SRFBP1
ENSG00000167747	C19orf48	0.00158509	0.0302849	-0.830185	3.15864	1821.9	0.26283	11514	23090	0.0814077	C19orf48
ENSG00000196562	SULF2	0.0015881	0.0302965	0.750924	-3.15808	3637.58	0.237779	36005	27013	0.0814293	SULF2
ENSG00000116353	MECR	0.00159415	0.0303235	-0.83363	3.15697	370.724	0.26406	2152	4752	0.0814821	MECR
ENSG00000100413	POLR3H	0.00159433	0.0303235	-0.308762	3.15694	2425.58	0.097804	17170	27132	0.0814821	POLR3H
ENSG00000071539	TRIP13	0.00160303	0.0304431	-0.84174	3.15535	744.24	0.266766	5184	10107	0.0817654	TRIP13
ENSG00000165269	AQP7	0.00162066		2.56305	-3.15216	39.6401	0.813108	530	89	0.0821908	AQP7
ENSG00000110697	PITPNM1	0.00162314	0.0306832	0.645659	-3.15172	1261.46	0.204859	11987	9778	0.0821908	PITPNM1
ENSG00000117155	SSX2IP	0.00162377	0.0306832	-0.991185	3.1516	361.473	0.314502	2201	4947	0.0821908	SSX2IP
ENSG00000148229	POLE3	0.00162704	0.0306832	-0.715779	3.15102	1799.19	0.227158	11479	21496	0.0821908	POLE3
ENSG00000205744	DENND1C	0.00162791	0.0306832	1.03331	-3.15086	111.576	0.327945	1226	691	0.0821908	DENND1C
ENSG00000173409	ARV1	0.00162889	0.0306832	-0.989886	3.15068	491.962	0.314181	2807	6282	0.0821908	ARV1
ENSG00000101911	PRPS2	0.00163027	0.0306832	-0.738303	3.15044	930.514	0.23435	6025	11056	0.0821908	PRPS2
ENSG00000217702		0.00163359	0.0306998	-0.835759	3.14984	302.074	0.265334	1979	3883	0.0822229	ENSG00000217702
ENSG00000140990	NDUFB10	0.00163678	0.0307041	-0.493252	3.14927	2065.21	0.156624	13748	23730	0.0822229	NDUFB10
ENSG00000163501	IHH	0.00163869	0.0307041	2.10282	-3.14893	270.323	0.667789	3964	1062	0.0822229	IHH
ENSG00000104907	TRMT1	0.00165518	0.0309672	-1.51928	3.146	551.265	0.482924	3331	6047	0.082851	TRMT1
ENSG00000198015	MRPL42	0.00166356	0.0310778	-0.764989	3.14453	1896.16	0.243277	13458	25222	0.0831115	MRPL42
ENSG00000160190	SLC37A1	0.00167276	0.0312034	0.638334	-3.14291	741.803	0.203103	7121	5723	0.0834079	SLC37A1
ENSG00000102575	ACP5	0.00168054	0.0312675	2.11957	-3.14155	60.1177	0.674687	691	486	0.0835495	ACP5
ENSG00000115053	NCL	0.00168115	0.0312675	-0.487784	3.14145	11514.5	0.155274	84296	133531	0.0835495	NCL
ENSG00000240602	AADACP1	0.00170087	0.0315876	-3.11235	3.13803	138.671	0.991817	893	1962	0.0843135	AADACP1
ENSG00000140465	CYP1A1	0.00170432	0.031605	1.24928	-3.13744	886.838	0.398186	10073	4671	0.0843492	CYP1A1
ENSG00000235903	CPB2-AS1	0.00172432	0.0318933	-0.967321	3.13402	82.1906	0.308652	387	951	0.0850294	CPB2-AS1
ENSG00000084623	EIF3I	0.00172492	0.0318933	-0.515463	3.13391	8947.31	0.164479	60331	123650	0.0850294	EIF3I
ENSG00000105379	ETFB	0.0017297	0.0319349	-0.433803	3.1331	1272.63	0.138458	7610	14256	0.0851228	ETFB
ENSG00000138430	OLA1	0.0017334	0.0319565	-0.537978	3.13247	2178.25	0.171742	14572	24998	0.0851682	OLA1
ENSG00000145390	USP53	0.00174472	0.032041	0.643048	-3.13056	794.019	0.20541	7606	5804	0.0853456	USP53
ENSG00000087266	SH3BP2	0.00174517	0.032041	0.754997	-3.13049	665.082	0.241176	6191	4251	0.0853456	SH3BP2
ENSG00000101464	PIGU	0.00174682	0.032041	-0.859893	3.13021	656.961	0.274708	3921	8223	0.0853456	PIGU
ENSG00000110955	ATP5F1B	0.00174815	0.032041	-0.542475	3.12998	20270.1	0.173316	154903	248462	0.0853456	ATP5F1B
ENSG00000108306	FBXL20	0.00175545	0.032128	1.36575	-3.12876	114.986	0.436515	1250	672	0.0855479	FBXL20
ENSG00000164338	UTP15	0.0017888	0.0326909	-1.5751	3.12323	236.182	0.50432	1317	3326	0.0868911	UTP15
ENSG00000102898	NUTF2	0.00179776	0.0328071	-0.400734	3.12176	2557.57	0.128368	17706	28588	0.0870638	NUTF2
ENSG00000253837	LOC100507156	0.00179824		2.30563	-3.12168	32.3958	0.738586	381	96	0.0870638	LOC100507156
ENSG00000122140	MRPS2	0.0018052	0.0328953	-0.677527	3.12054	1282.56	0.217119	8140	14752	0.0872472	MRPS2
ENSG00000105856	HBP1	0.00182468	0.0331671	0.736791	-3.11738	1300.18	0.23635	14464	9549	0.0878837	HBP1
ENSG00000095380	NANS	0.00182537	0.0331671	-0.46806	3.11727	2624.24	0.150151	18603	30172	0.0878837	NANS
ENSG00000115758	ODC1	0.00184449	0.0334663	-0.996048	3.11419	5040.04	0.319842	29780	62701	0.0885913	ODC1
ENSG00000105204	DYRK1B	0.00185315	0.033575	1.34311	-3.11281	112.421	0.431478	1230	674	0.0888442	DYRK1B
ENSG00000141543	EIF4A3	0.00185731	0.0336021	-0.370469	3.11215	2423.44	0.11904	19915	29052	0.0889022	EIF4A3
ENSG00000186529	CYP4F3	0.00186821	0.0337509	1.68002	-3.11042	380.746	0.540126	3529	2527	0.0892506	CYP4F3
ENSG00000167548	KMT2D	0.00187603	0.0338436	1.05372	-3.10919	168.464	0.338906	1804	821	0.089465	KMT2D
ENSG00000146678	IGFBP1	0.00188777	0.0340068	1.52783	-3.10734	527.652	0.491684	5596	2157	0.089847	IGFBP1
ENSG00000139343	SNRPF	0.00189528	0.0340477	-0.683513	3.10617	1026.14	0.22005	7423	13524	0.0899314	SNRPF
ENSG00000146701	MDH2	0.00189544	0.0340477	-0.505127	3.10614	6150.6	0.162622	39339	71133	0.0899314	MDH2
ENSG00000081019	RSBN1	0.0018999	0.0340793	0.911861	-3.10545	302.912	0.293632	2935	1960	0.0899999	RSBN1
ENSG00000173442	EHBP1L1	0.0019163	0.0343247	0.63096	-3.10291	832.691	0.203345	7650	5660	0.0905771	EHBP1L1
ENSG00000117984	CTSD	0.00192439	0.0344206	0.698933	-3.10166	3959.57	0.225342	37548	28929	0.0907987	CTSD
ENSG00000198176	TFDP1	0.00193202	0.0345082	-0.532682	3.10049	2806.2	0.171806	21813	33261	0.0910002	TFDP1
ENSG00000242612	DECR2	0.00194261	0.0346483	-0.665575	3.09887	407.721	0.21478	2525	5215	0.0913265	DECR2
ENSG00000197982	C1orf122	0.00195063	0.034712	-0.56592	3.09765	1833.27	0.182694	11118	22283	0.0914645	C1orf122
ENSG00000118705	RPN2	0.00195169	0.034712	-0.572682	3.09749	8015.11	0.184886	54861	87742	0.0914645	RPN2
ENSG00000128708	HAT1	0.00195752	0.0347425	-0.615141	3.0966	1774.65	0.19865	11828	21656	0.0915237	HAT1
ENSG00000137699	TRIM29	0.00195892	0.0347425	0.980535	-3.09639	8945.73	0.31667	89403	60647	0.0915237	TRIM29
ENSG00000140365	COMMD4	0.0019637	0.0347784	-0.631751	3.09567	1432.26	0.204076	8612	16693	0.0916022	COMMD4
ENSG00000060566	CREB3L3	0.00197297	0.0348604	3.05312	-3.09427	76.0364	0.9867	803	307	0.0917766	CREB3L3
ENSG00000032444	PNPLA6	0.00197635	0.0348604	1.01975	-3.09376	337.535	0.329616	3392	2253	0.0917766	PNPLA6
ENSG00000065328	MCM10	0.00197662	0.0348604	-1.0197	3.09372	470.843	0.329601	3256	6129	0.0917766	MCM10
ENSG00000101888	NXT2	0.00198317	0.0349266	-2.27838	3.09274	241.538	0.736686	1445	3259	0.0919204	NXT2
ENSG00000112511	PHF1	0.00198591	0.0349266	1.01364	-3.09233	475.797	0.327793	4823	3141	0.0919204	PHF1
ENSG00000159445	THEM4	0.00201009	0.0352874	-0.771104	3.08874	313.314	0.24965	2051	3865	0.0927624	THEM4
ENSG00000183010	PYCR1	0.00201203	0.0352874	-0.637738	3.08845	1896.68	0.206491	14804	24625	0.0927624	PYCR1
ENSG00000133247	KMT5C	0.00203274	0.0356011	1.36321	-3.08541	133.306	0.441827	1371	575	0.0934986	KMT5C
ENSG00000143727	ACP1	0.00204854	0.0358281	-0.345204	3.0831	2506.03	0.111966	18231	28655	0.0940289	ACP1
ENSG00000130592	LSP1	0.00205721		3.68028	-3.08185	15.5628	1.19418	235	11	0.094263	LSP1
ENSG00000170855	TRIAP1	0.00206831	0.0361238	-0.745949	3.08024	620.925	0.242172	3970	8206	0.0945962	TRIAP1
ENSG00000286966		0.00208061	0.0362883	3.38115	-3.07848	141.544	1.09832	1422	815	0.0949777	ENSG00000286966
ENSG00000142273	CBLC	0.00208483	0.0363117	-0.616284	3.07787	1501.48	0.20023	10131	16625	0.0950223	CBLC
ENSG00000079616	KIF22	0.00208778	0.0363129	-0.506619	3.07745	1197.02	0.164623	8704	14037	0.0950223	KIF22
ENSG00000142192	APP	0.00211458	0.0367143	1.11512	-3.07365	3382.58	0.3628	30082	20636	0.0959481	APP
ENSG00000273398		0.00211753	0.0367143	-1.30285	3.07323	89.2616	0.423936	493	1222	0.0959481	ENSG00000273398
ENSG00000120885	CLU	0.00211959	0.0367143	-0.79883	3.07294	2851.32	0.259956	15070	34167	0.0959481	CLU
ENSG00000232656	IDI2-AS1	0.00212901	0.0368055	0.668127	-3.07162	639.097	0.217516	7635	5073	0.0961492	IDI2-AS1
ENSG00000115419	GLS	0.00213069	0.0368055	0.872804	-3.07138	1367.15	0.284173	12407	8827	0.0961492	GLS
ENSG00000235706	DICER1-AS1	0.00213481		2.93246	-3.07081	34.0306	0.954946	367	115	0.0961911	DICER1-AS1
ENSG00000178741	COX5A	0.00216443	0.0373372	-0.452268	3.06669	4934.15	0.147478	36643	58414	0.0972667	COX5A
ENSG00000152348	ATG10	0.00216855	0.0373571	-0.687611	3.06612	2433.35	0.224261	14185	30801	0.0973068	ATG10
ENSG00000206530	CFAP44	0.00218869		2.28792	-3.06336	43.4642	0.746867	528	120	0.0979938	CFAP44
ENSG00000186416	NKRF	0.00219288	0.0377247	-1.7121	3.06278	117.42	0.559	684	1550	0.0980354	NKRF
ENSG00000071242	RPS6KA2	0.00221484	0.0380505	0.773862	-3.0598	768.447	0.252912	7167	5344	0.0987731	RPS6KA2
ENSG00000105997	HOXA3	0.00221829	0.0380511	-0.93566	3.05933	174.072	0.305838	888	1900	0.0987731	HOXA3
ENSG00000250479	CHCHD10	0.00222344	0.0380511	-0.885562	3.05864	224.089	0.289528	1579	3063	0.0987731	CHCHD10
ENSG00000287724		0.00222392	0.0380511	0.577771	-3.05858	485.751	0.188902	5324	4519	0.0987731	ENSG00000287724
ENSG00000103187	COTL1	0.00223465	0.0381524	-0.347077	3.05713	14198.9	0.11353	104825	163298	0.0989901	COTL1
ENSG00000250317	SMIM20	0.00223758	0.0381524	-0.653423	3.05674	497.481	0.213765	3374	6306	0.0989901	SMIM20
ENSG00000054267	ARID4B	0.00223892	0.0381524	0.487485	-3.05656	1137.92	0.159488	10611	8912	0.0989901	ARID4B
ENSG00000117616	RSRP1	0.00226083	0.0384738	0.804038	-3.05364	549.57	0.263305	5868	3831	0.0997347	RSRP1
ENSG00000122034	GTF3A	0.00227788	0.0387116	-0.435248	3.05139	2885.22	0.14264	20913	32139	0.100284	GTF3A
ENSG00000108384	RAD51C	0.00228181	0.0387263	-0.957335	3.05087	565.848	0.313791	3806	7637	0.100311	RAD51C
ENSG00000143514	TP53BP2	0.00229766	0.038943	0.447837	-3.04879	911.57	0.14689	8483	7298	0.10081	TP53BP2
ENSG00000117139	KDM5B	0.00231088	0.0391143	0.68861	-3.04707	1492.39	0.225991	14499	10932	0.101203	KDM5B
ENSG00000159069	FBXW5	0.00231824	0.0391863	0.420127	-3.04611	3951.9	0.137922	36875	34113	0.101364	FBXW5
ENSG00000253540	FAM86HP	0.00232461		-4.00579	3.04528	8.53764	1.31541	29	127	0.101486	FAM86HP
ENSG00000145623	OSMR	0.00232822	0.0393023	0.812998	-3.04482	1165.31	0.26701	12073	8604	0.101499	OSMR
ENSG00000164187	LMBRD2	0.00234771	0.0395784	1.24088	-3.04231	263.58	0.407875	2812	1862	0.102135	LMBRD2
ENSG00000228318		0.00236345	0.0397795	-1.94119	3.0403	179.957	0.638488	597	2432	0.102589	ENSG00000228318
ENSG00000094914	AAAS	0.00236595	0.0397795	-0.415633	3.03998	768.594	0.136722	5140	8723	0.102589	AAAS
ENSG00000154174	TOMM70	0.00237161	0.0398216	-0.700588	3.03926	860.544	0.230513	6287	10973	0.10268	TOMM70
ENSG00000143314	MRPL24	0.00238158	0.0399358	-0.828224	3.03799	1150.67	0.272622	7659	15483	0.102939	MRPL24
ENSG00000108861	DUSP3	0.00239427	0.0400953	0.701676	-3.03639	1783.14	0.231089	18167	14300	0.103302	DUSP3
ENSG00000171608	PIK3CD	0.00240652	0.040247	0.877446	-3.03485	229.676	0.289123	2160	1482	0.103648	PIK3CD
ENSG00000177311	ZBTB38	0.00241202	0.0402856	0.635373	-3.03417	1344.2	0.209406	13235	11233	0.103731	ZBTB38
ENSG00000267984		0.00241971	0.0403605	-0.441681	3.03321	1281.16	0.145615	7765	14735	0.103898	ENSG00000267984
ENSG00000182796	TMEM198B	0.00244545	0.0407359	1.2553	-3.03001	88.5444	0.414288	915	549	0.104762	TMEM198B
ENSG00000142949	PTPRF	0.00245758	0.040884	0.715893	-3.02852	2742.31	0.236384	26207	19048	0.105098	PTPRF
ENSG00000218537		0.0024695	0.0410282	0.673466	-3.02705	24325.7	0.222482	224930	174987	0.105425	ENSG00000218537
ENSG00000119383	PTPA	0.00247693	0.0410976	0.474555	-3.02615	621.582	0.156818	5484	4720	0.105579	PTPA
ENSG00000109929	SC5D	0.00248294	0.0411431	0.902208	-3.02541	1706	0.29821	21544	11761	0.105628	SC5D
ENSG00000244038	DDOST	0.00249048	0.0411845	-0.414759	3.0245	4627.45	0.137133	34107	51204	0.105628	DDOST
ENSG00000169248	CXCL11	0.00249196		-3.86396	3.02432	20.2679	1.27763	22	353	0.105628	CXCL11
ENSG00000214706	IFRD2	0.00249197	0.0411845	-0.790131	3.02431	2384.54	0.26126	14827	28862	0.105628	IFRD2
ENSG00000137547	MRPL15	0.00249894	0.0412456	-0.607201	3.02347	2223.97	0.200829	14635	29165	0.105763	MRPL15
ENSG00000128284	APOL3	0.00250476	0.0412877	-1.58587	3.02277	130.567	0.524642	658	2052	0.105853	APOL3
ENSG00000166508	MCM7	0.0025129	0.0413546	-0.685361	3.02178	3088.64	0.226807	20569	39358	0.105994	MCM7
ENSG00000189043	NDUFA4	0.00251538	0.0413546	-0.592817	3.02148	7984.72	0.196201	50575	101626	0.105994	NDUFA4
ENSG00000248712	CCDC153	0.00253375	0.0416023	2.50159	-3.01928	72.9459	0.828539	894	327	0.10656	CCDC153
ENSG00000108602	ALDH3A1	0.0025383	0.0416228	-0.911322	3.01874	7387.35	0.301888	39890	97026	0.1066	ALDH3A1
ENSG00000171763	SPATA5L1	0.002546	0.0416948	-1.11387	3.01782	251.988	0.369096	1348	3071	0.10676	SPATA5L1
ENSG00000171792	RHNO1	0.002552	0.041739	-0.909716	3.01711	606.044	0.30152	3379	7756	0.106855	RHNO1
ENSG00000064932	SBNO2	0.00255762	0.0417767	0.810148	-3.01644	313.138	0.268578	2981	2184	0.106935	SBNO2
ENSG00000153107	ANAPC1	0.00259081	0.0421433	-1.2057	3.01253	204.291	0.400229	1326	2670	0.107575	ANAPC1
ENSG00000116209	TMEM59	0.00259291	0.0421433	0.530518	-3.01228	9746.6	0.176118	89979	75314	0.107575	TMEM59
ENSG00000150753	CCT5	0.00259601	0.0421433	-0.326467	3.01192	8890.62	0.108392	67203	107316	0.107575	CCT5
ENSG00000147231	RADX	0.00259699		-2.48578	3.01181	48.6939	0.825345	196	779	0.107575	RADX
ENSG00000110042	DTX4	0.00259791	0.0421433	0.833972	-3.0117	958.432	0.276911	9259	6747	0.107575	DTX4
ENSG00000163435	ELF3	0.00260043	0.0421433	0.752514	-3.0114	5087.58	0.249888	57340	30621	0.107575	ELF3
ENSG00000176998		0.00260475	0.0421433	1.13551	-3.0109	108.555	0.377132	1075	688	0.107575	ENSG00000176998
ENSG00000131462	TUBG1	0.00260678	0.0421433	-0.440255	3.01066	2235.41	0.146232	16822	27725	0.107575	TUBG1
ENSG00000142676	RPL11	0.0026076	0.0421433	-0.62882	3.01057	2159.5	0.208871	13100	24635	0.107575	RPL11
ENSG00000144320	LNPK	0.00261126	0.0421433	1.13979	-3.01014	615.849	0.378651	6054	3624	0.107575	LNPK
ENSG00000087152	ATXN7L3	0.00261662	0.0421433	0.90206	-3.00952	354.315	0.299736	3733	2524	0.107575	ATXN7L3
ENSG00000165209	STRBP	0.00261683	0.0421433	-0.763264	3.00949	672.611	0.253619	4536	7873	0.107575	STRBP
ENSG00000124299	PEPD	0.00263041	0.042227	-0.590336	3.00792	1670.7	0.196261	11116	17713	0.107747	PEPD
ENSG00000160299	PCNT	0.00263072	0.042227	1.0246	-3.00789	414.02	0.340639	4272	2917	0.107747	PCNT
ENSG00000075131	TIPIN	0.00263207	0.042227	-2.55765	3.00773	371.296	0.850359	1783	5668	0.107747	TIPIN
ENSG00000175582	RAB6A	0.00263652	0.0422447	0.516036	-3.00722	3808.35	0.171599	36375	31509	0.107781	RAB6A
ENSG00000152193	OBI1	0.00264999	0.0423823	-1.00201	3.00567	291.151	0.333373	1932	3586	0.108084	OBI1
ENSG00000102984	ZNF821	0.00265184	0.0423823	1.30634	-3.00546	167.739	0.434657	1683	940	0.108084	ZNF821
ENSG00000172765	TMCC1	0.00268814	0.0429081	1.09221	-3.00132	829.548	0.363909	12329	4159	0.109286	TMCC1
ENSG00000166484	MAPK7	0.0026922	0.0429186	0.96865	-3.00086	186.723	0.322791	1856	1009	0.109303	MAPK7
ENSG00000145860	RNF145	0.00271039	0.043154	0.576101	-2.99881	940.183	0.19211	7915	7503	0.109837	RNF145
ENSG00000116977	LGALS8	0.00271588	0.0431869	0.402882	-2.99819	1085.06	0.134375	9816	8483	0.109905	LGALS8
ENSG00000102030	NAA10	0.00272534	0.0432515	-0.612712	2.99713	632.774	0.204433	3916	7133	0.11004	NAA10
ENSG00000130827	PLXNA3	0.0027268	0.0432515	1.21436	-2.99697	368.35	0.405196	3678	2100	0.11004	PLXNA3
ENSG00000115457	IGFBP2	0.00273545	0.0432654	2.09312	-2.996	321.486	0.698637	2634	3328	0.110051	IGFBP2
ENSG00000170854	RIOX2	0.00273751	0.0432654	-0.653877	2.99577	558.54	0.218267	3729	7178	0.110051	RIOX2
ENSG00000107816	LZTS2	0.00273797	0.0432654	1.26212	-2.99572	666.305	0.421306	6889	3749	0.110051	LZTS2
ENSG00000089876	DHX32	0.00274608	0.0433393	0.450486	-2.99482	1843.16	0.150422	16844	15878	0.110209	DHX32
ENSG00000157601	MX1	0.00274956	0.04334	-1.29439	2.99443	1412.03	0.432264	5255	18217	0.110209	MX1
ENSG00000124151	NCOA3	0.00275765	0.043365	0.853081	-2.99354	600.981	0.284974	5934	4200	0.110252	NCOA3
ENSG00000158373	H2BC5	0.00275803	0.043365	1.05387	-2.99349	500.626	0.352052	5244	3086	0.110252	H2BC5
ENSG00000268833		0.00276328		2.3674	-2.99291	52.4841	0.791003	709	111	0.110311	ENSG00000268833
ENSG00000147955	SIGMAR1	0.00278453	0.0437272	-0.77757	2.99057	2707.31	0.260007	18304	33596	0.110944	SIGMAR1
ENSG00000137171	KLC4	0.00278921	0.0437462	0.892935	-2.99006	496.395	0.298634	5477	4016	0.110981	KLC4
ENSG00000260083	MIR762HG	0.0027959	0.043793	-0.714913	2.98933	212.727	0.239155	1213	2456	0.111074	MIR762HG
ENSG00000170075	GPR37L1	0.00279914	0.043793	1.44025	-2.98898	78.9784	0.481855	908	340	0.111074	GPR37L1
ENSG00000253313	C1orf210	0.00281694	0.0439464	0.468092	-2.98704	519.576	0.156708	5030	4289	0.111405	C1orf210
ENSG00000137831	UACA	0.00281796	0.0439464	0.503604	-2.98693	1803.83	0.168603	17155	14680	0.111405	UACA
ENSG00000089220	PEBP1	0.0028194	0.0439464	-0.432932	2.98677	3083.24	0.14495	20820	35067	0.111405	PEBP1
ENSG00000138193	PLCE1	0.00282924	0.0440453	1.30818	-2.98571	257.453	0.438148	2647	1725	0.111624	PLCE1
ENSG00000213700	RPL17P50	0.00284344		3.53366	-2.98417	10.4274	1.18413	140	23	0.111998	RPL17P50
ENSG00000198911	SREBF2	0.00286735	0.0445835	0.515208	-2.98161	3459.14	0.172795	34712	28725	0.11259	SREBF2
ENSG00000265907		0.00287384	0.0445953	0.992385	-2.98092	131.624	0.332913	1262	892	0.11259	ENSG00000265907
ENSG00000053438	NNAT	0.0028778		3.88088	-2.9805	13.4607	1.30209	158	6	0.11259	NNAT
ENSG00000103274	NUBP1	0.0028786	0.0445953	-0.444471	2.98041	492.389	0.149131	3382	5548	0.11259	NUBP1
ENSG00000058600	POLR3E	0.00287871	0.0445953	-0.931506	2.9804	494.33	0.312544	2911	6140	0.11259	POLR3E
ENSG00000142731	PLK4	0.00288443	0.0446244	-1.62927	2.97979	260.339	0.546774	2011	3500	0.1126	PLK4
ENSG00000163872	YEATS2	0.00288767	0.0446244	0.964743	-2.97945	300.172	0.323799	3398	1970	0.1126	YEATS2
ENSG00000143248	RGS5	0.00289018		3.2676	-2.97918	51.0687	1.09681	606	334	0.1126	RGS5
ENSG00000044012	GUCA2B	0.00290026	0.0447641	1.28282	-2.97812	84.1053	0.430748	889	427	0.112824	GUCA2B
ENSG00000170871	KIAA0232	0.00293363	0.0452238	0.893236	-2.97461	749.487	0.300287	7658	5170	0.113861	KIAA0232
ENSG00000272583		0.00294119		4.95568	-2.97382	12.7737	1.66644	137	60	0.113994	ENSG00000272583
ENSG00000013441	CLK1	0.00295335	0.0454495	1.09637	-2.97255	544.071	0.368832	5382	3502	0.114229	CLK1
ENSG00000135070	ISCA1	0.00295548	0.0454495	-0.470672	2.97233	722.107	0.158351	5186	8474	0.114229	ISCA1
ENSG00000204388	HSPA1B	0.00296556	0.0455489	0.796112	-2.97129	576.773	0.267935	5958	4132	0.114442	HSPA1B
ENSG00000189339	SLC35E2B	0.00296918	0.045549	0.899785	-2.97091	223.946	0.302865	2392	1623	0.114442	SLC35E2B
ENSG00000178821	TMEM52	0.00299629		-3.16521	2.96812	32.55	1.0664	165	555	0.115251	TMEM52
ENSG00000055332	EIF2AK2	0.00300288	0.04601	-0.644857	2.96744	1050.8	0.217311	6913	12113	0.115346	EIF2AK2
ENSG00000157657	ZNF618	0.00301394	0.0461236	-2.29112	2.96631	70.6411	0.772379	243	935	0.115597	ZNF618
ENSG00000154845	PPP4R1	0.0030213	0.0461802	0.403906	-2.96556	1657.42	0.136199	15433	13985	0.115719	PPP4R1
ENSG00000121579	NAA50	0.00303809	0.0463805	-0.28216	2.96386	3657.54	0.0952002	30121	42601	0.116165	NAA50
ENSG00000172086	KRCC1	0.00305098	0.046521	0.658343	-2.96255	824.97	0.222222	8301	6521	0.116476	KRCC1
ENSG00000278535	DHRS11	0.00306002	0.0465362	-1.09946	2.96164	184.374	0.371234	1152	2505	0.116491	DHRS11
ENSG00000008018	PSMB1	0.00306161	0.0465362	-0.406229	2.96148	4989.7	0.137171	37865	57315	0.116491	PSMB1
ENSG00000147687	TATDN1	0.00306305	0.0465362	-0.445647	2.96134	1198.92	0.150488	8155	13783	0.116491	TATDN1
ENSG00000086475	SEPHS1	0.00307673	0.0466878	-0.547933	2.95997	1055.04	0.185115	7660	12202	0.116827	SEPHS1
ENSG00000125434	SLC25A35	0.00308816	0.0468049	-0.820322	2.95882	263.883	0.277246	1435	3058	0.117085	SLC25A35
ENSG00000156802	ATAD2	0.00309368	0.0468323	-0.580805	2.95827	946.331	0.196332	6880	11414	0.117141	ATAD2
ENSG00000143977	SNRPG	0.00310267	0.04689	-0.497437	2.95738	3436.25	0.168202	25947	45378	0.117246	SNRPG
ENSG00000161638	ITGA5	0.00310915	0.04689	1.15468	-2.95673	481.001	0.390527	4768	2348	0.117246	ITGA5
ENSG00000125835	SNRPB	0.00311093	0.04689	-0.457162	2.95656	4288.3	0.154626	31133	51104	0.117246	SNRPB
ENSG00000151849	CENPJ	0.00311236	0.04689	-1.64106	2.95642	168.566	0.555083	774	2248	0.117246	CENPJ
ENSG00000230928		0.0031238	0.0469997	1.86015	-2.95529	241.282	0.629432	2878	738	0.117474	ENSG00000230928
ENSG00000196912	ANKRD36B	0.00313077	0.0469997	1.1141	-2.9546	181.093	0.377073	1619	850	0.117474	ANKRD36B
ENSG00000215769	ARHGAP27P1-BPTFP1-KPNA2P3	0.00313083	0.0469997	1.35477	-2.95459	63.643	0.458529	643	270	0.117474	ARHGAP27P1-BPTFP1-KPNA2P3
ENSG00000227028	SLC8A1-AS1	0.00314016		8.68108	-2.95367	7.32315	2.93908	46	72	0.117657	SLC8A1-AS1
ENSG00000047579	DTNBP1	0.00314792	0.0471823	-0.703549	2.95291	253.104	0.238256	1606	2962	0.11774	DTNBP1
ENSG00000204178	MACO1	0.00315048	0.0471823	0.497623	-2.95266	518.751	0.168534	4484	3931	0.11774	MACO1
ENSG00000138468	SENP7	0.00315646	0.0472159	1.48003	-2.95207	80.6056	0.501351	919	460	0.11781	SENP7
ENSG00000011347	SYT7	0.00319023		2.58491	-2.94879	34.8583	0.8766	427	76	0.118641	SYT7
ENSG00000145901	TNIP1	0.00319495	0.0476611	0.506235	-2.94833	3706.09	0.171702	32567	33707	0.118641	TNIP1
ENSG00000148303	RPL7A	0.00319819	0.0476611	-0.486935	2.94802	4430.4	0.165174	27489	50718	0.118641	RPL7A
ENSG00000008513	ST3GAL1	0.00320106	0.0476611	0.680407	-2.94774	3089.62	0.230823	29939	26404	0.118641	ST3GAL1
ENSG00000197520	FAM177B	0.00320284	0.0476611	2.53865	-2.94757	210.515	0.861269	3418	682	0.118641	FAM177B
ENSG00000165675	ENOX2	0.00320743	0.0476611	-0.884142	2.94713	247.692	0.300002	1471	3246	0.118641	ENOX2
ENSG00000120889	TNFRSF10B	0.0032089	0.0476611	0.7482	-2.94698	2458.96	0.253887	23666	22582	0.118641	TNFRSF10B
ENSG00000005206	SPPL2B	0.00323334	0.0479675	1.20533	-2.94464	285.605	0.409332	3008	1412	0.119323	SPPL2B
ENSG00000139219	COL2A1	0.00324665		8.83375	-2.94337	11.9601	3.00124	61	101	0.119454	COL2A1
ENSG00000130695	CEP85	0.00324672	0.0480924	-1.83783	2.94336	175.256	0.624399	1264	2329	0.119454	CEP85
ENSG00000132879	FBXO44	0.00324938	0.0480924	1.23895	-2.9431	186.794	0.420967	2106	1379	0.119454	FBXO44
ENSG00000228801	PCMTD1-DT	0.00325326		-3.10048	2.94274	34.6679	1.05361	151	508	0.119454	PCMTD1-DT
ENSG00000162522	KIAA1522	0.00326746	0.048286	0.438488	-2.94139	1546.45	0.149075	13175	12481	0.119741	KIAA1522
ENSG00000100029	PES1	0.00327264	0.048286	-0.546243	2.9409	1536.16	0.18574	10452	18386	0.119741	PES1
ENSG00000186625	KATNA1	0.00327395	0.048286	-1.13403	2.94077	293.498	0.385624	1963	3418	0.119741	KATNA1
ENSG00000233184	DPH5-DT	0.00327803	0.0482896	-2.31337	2.94039	91.69	0.786758	378	1511	0.119744	DPH5-DT
ENSG00000245322		0.00328396	0.0483206	-0.369998	2.93983	1085.21	0.125857	7239	12519	0.119807	ENSG00000245322
ENSG00000196470	SIAH1	0.00330983	0.0486444	0.900006	-2.93739	658.613	0.306396	6706	4432	0.120525	SIAH1
ENSG00000079691	CARMIL1	0.00332089	0.0487502	0.711242	-2.93636	318.867	0.242219	3281	2223	0.120756	CARMIL1
ENSG00000171456	ASXL1	0.00332679	0.04878	0.711131	-2.93581	588.531	0.242227	5394	3850	0.120816	ASXL1
ENSG00000131797	CLUHP3	0.00335012	0.0490651	0.880627	-2.93364	184.663	0.300182	1708	1033	0.121447	CLUHP3
ENSG00000167107	ACSF2	0.00335583	0.0490803	1.29593	-2.93311	260.257	0.441828	2840	1464	0.121469	ACSF2
ENSG00000128654	MTX2	0.00335895	0.0490803	-0.528269	2.93282	1152.92	0.180123	8129	13655	0.121469	MTX2
ENSG00000257950	P2RX5-TAX1BP3	0.00336335	0.0490879	-0.575081	2.93242	934.383	0.196112	5635	11411	0.12148	P2RX5-TAX1BP3
ENSG00000124588	NQO2	0.00336784	0.0490964	-0.539974	2.932	981.465	0.184166	7242	10973	0.121493	NQO2
ENSG00000254422		0.00338005	0.0492151	1.01558	-2.93088	165.225	0.346512	1704	1086	0.121746	ENSG00000254422
ENSG00000016402	IL20RA	0.00338378	0.0492151	0.934858	-2.93054	434.723	0.319006	4211	3724	0.121746	IL20RA
ENSG00000160932	LY6E	0.00340241	0.0494291	-0.464342	2.92883	4735.7	0.158542	27634	50384	0.122217	LY6E
ENSG00000136631	VPS45	0.00341216	0.0495137	-0.828876	2.92794	524.428	0.283092	3808	6465	0.1224	VPS45
ENSG00000126107	HECTD3	0.00341901	0.049556	0.735219	-2.92732	1012.32	0.251158	10236	7795	0.122488	HECTD3
ENSG00000213928	IRF9	0.00344239		2.28107	-2.9252	36.9998	0.779802	373	190	0.122892	IRF9
ENSG00000141753	IGFBP4	0.00344419	0.0498075	0.477042	-2.92503	2723.8	0.163089	25567	23070	0.122892	IGFBP4
ENSG00000187954	CYHR1	0.00344819	0.0498075	0.531093	-2.92467	915.99	0.181591	8158	6955	0.122892	CYHR1
ENSG00000100201	DDX17	0.00344837	0.0498075	0.583177	-2.92466	1077.87	0.1994	8916	7877	0.122892	DDX17
ENSG00000267105		0.00345216	0.0498075	-1.09729	2.92431	83.0292	0.375229	482	1164	0.122892	ENSG00000267105
ENSG00000147677	EIF3H	0.00346165	0.0498873	-0.368929	2.92346	2636.12	0.126196	17809	28447	0.123063	EIF3H
ENSG00000165672	PRDX3	0.00347732	0.0500559	-0.413741	2.92205	4905.38	0.141593	35785	55181	0.123432	PRDX3
ENSG00000089157	RPLP0	0.00348822	0.050067	-0.411396	2.92108	8490.95	0.140837	58555	104529	0.123433	RPLP0
ENSG00000135637	CCDC142	0.00348962	0.050067	0.887162	-2.92095	309.898	0.303723	2911	1842	0.123433	CCDC142
ENSG00000279289		0.0034937	0.050067	1.6968	-2.92059	56.3574	0.580978	603	276	0.123433	ENSG00000279289
ENSG00000139131	YARS2	0.00349397	0.050067	-0.684747	2.92057	602.92	0.234457	3763	7004	0.123433	YARS2
ENSG00000055609	KMT2C	0.00351873	0.0503646	0.587137	-2.91836	812.606	0.201187	7792	5451	0.124087	KMT2C
ENSG00000124571	XPO5	0.00352284	0.0503662	-0.995786	2.918	547.792	0.341256	3371	6897	0.124087	XPO5
ENSG00000149179	CSTPP1	0.00353139	0.0503957	0.613944	-2.91724	724.896	0.210453	7084	5524	0.12414	CSTPP1
ENSG00000070882	OSBPL3	0.0035329	0.0503957	0.571707	-2.91711	1296.18	0.195984	12179	9664	0.12414	OSBPL3
ENSG00000118939	UCHL3	0.00356964	0.0508463	-0.584659	2.91388	253.749	0.200646	1541	2822	0.124996	UCHL3
ENSG00000258667	HIF1A-AS3	0.00357159		4.06132	-2.91371	18.7408	1.39386	205	47	0.124996	HIF1A-AS3
ENSG00000139679	LPAR6	0.00357255	0.0508463	-2.91673	2.91363	81.3013	1.00107	328	1204	0.124996	LPAR6
ENSG00000166128	RAB8B	0.00359244	0.051058	0.759013	-2.91189	417.76	0.26066	3984	2932	0.125453	RAB8B
ENSG00000215256	DHRS4-AS1	0.00359552	0.051058	-0.610676	2.91163	463.526	0.209737	2846	4882	0.125453	DHRS4-AS1
ENSG00000267607		0.00360955	0.0511995	1.44444	-2.91041	565.374	0.496302	5205	4689	0.125761	ENSG00000267607
ENSG00000186635	ARAP1	0.0036197	0.0512765	0.714356	-2.90953	789.406	0.245523	8425	5387	0.12592	ARAP1
ENSG00000197226	TBC1D9B	0.00362311	0.0512765	0.502981	-2.90924	1557.39	0.172891	14657	13192	0.12592	TBC1D9B
ENSG00000165506	DNAAF2	0.00362811	0.0512898	-0.62012	2.90881	452.69	0.213187	2981	5192	0.125943	DNAAF2
ENSG00000174177	CTU2	0.00364086	0.0514003	-0.861245	2.90771	305.072	0.296194	1748	4056	0.12617	CTU2
ENSG00000168101	NUDT16L1	0.00364804	0.0514003	-0.598622	2.90709	1199.88	0.205918	8027	14077	0.12617	NUDT16L1
ENSG00000196449	YRDC	0.00364816	0.0514003	-0.547888	2.90708	1425.15	0.188466	9225	16573	0.12617	YRDC
ENSG00000102317	RBM3	0.00365903	0.0514959	-0.786162	2.90615	3769.07	0.270517	23150	41761	0.126376	RBM3
ENSG00000133624	ZNF767P	0.00367373	0.0516452	3.02811	-2.9049	78.0411	1.04241	874	146	0.1267	ZNF767P
ENSG00000134982	APC	0.00367846	0.0516541	1.26569	-2.90449	323.685	0.435769	3316	1946	0.126714	APC
ENSG00000177169	ULK1	0.00369569	0.0518384	1.16293	-2.90303	319.283	0.400592	3370	1523	0.127116	ULK1
ENSG00000147654	EBAG9	0.00370586	0.0519233	-0.632914	2.90217	433.184	0.218083	2820	5407	0.127297	EBAG9
ENSG00000203724	C1orf53	0.00371839	0.0519929	-1.08085	2.90111	103.177	0.372562	545	1349	0.127439	C1orf53
ENSG00000158406	H4C8	0.00371908	0.0519929	0.840699	-2.90106	381.248	0.289791	3403	2681	0.127439	H4C8
ENSG00000164647	STEAP1	0.00372344	0.0519962	-0.547638	2.90069	1293.44	0.188796	8311	15647	0.127441	STEAP1
ENSG00000168916	ZNF608	0.0037399		3.56348	-2.89931	43.2984	1.22908	371	291	0.127815	ZNF608
ENSG00000137693	YAP1	0.00376089	0.0524611	0.616753	-2.89755	802.282	0.212853	7607	6296	0.128328	YAP1
ENSG00000051341	POLQ	0.00377399	0.0525856	-1.60298	2.89646	160.947	0.553427	784	2250	0.128597	POLQ
ENSG00000147155	EBP	0.00377965	0.0526064	0.607871	-2.89599	2823.34	0.209901	28626	23125	0.128637	EBP
ENSG00000171793	CTPS1	0.00378976	0.0526889	-0.69602	2.89515	961.396	0.240409	6202	12466	0.128813	CTPS1
ENSG00000166851	PLK1	0.00380498	0.052804	-0.719851	2.89389	1889.7	0.248748	13141	25415	0.129055	PLK1
ENSG00000125877	ITPA	0.00380641	0.052804	-0.682949	2.89377	1089.67	0.236006	7150	13174	0.129055	ITPA
ENSG00000100418	DESI1	0.00382269	0.0529716	-0.580634	2.89243	1016.94	0.200742	6350	12277	0.129418	DESI1
ENSG00000128951	DUT	0.00385868	0.0534116	-0.345414	2.88949	1493.35	0.119541	10277	17829	0.130381	DUT
ENSG00000100242	SUN2	0.00386967	0.0535049	0.672743	-2.8886	2334.87	0.232896	23977	15950	0.130581	SUN2
ENSG00000160193	WDR4	0.00387963	0.053584	-0.853181	2.88779	306.41	0.295445	1717	3912	0.130749	WDR4
ENSG00000081692	JMJD4	0.00389521	0.053696	-0.727239	2.88653	713.919	0.251943	4550	8566	0.130977	JMJD4
ENSG00000166833	NAV2	0.00389969	0.053696	1.77436	-2.88616	130.321	0.614781	1018	834	0.130977	NAV2
ENSG00000117118	SDHB	0.00390052	0.053696	-0.398985	2.8861	2182.69	0.138244	15842	25865	0.130977	SDHB
ENSG00000181458	TMEM45A	0.00391487	0.0538348	2.42215	-2.88494	298.722	0.839582	2818	1589	0.131277	TMEM45A
ENSG00000287684		0.00392359		2.28523	-2.88424	41.0804	0.792315	681	133	0.131405	ENSG00000287684
ENSG00000028203	VEZT	0.00397267	0.0545639	0.660162	-2.88032	1322.73	0.229197	12570	11453	0.132725	VEZT
ENSG00000156239	N6AMT1	0.00397907	0.0545639	-0.811305	2.87982	159.292	0.281721	977	2035	0.132725	N6AMT1
ENSG00000259939		0.00398087	0.0545639	0.822082	-2.87967	90.2512	0.285478	905	657	0.132725	ENSG00000259939
ENSG00000088682	COQ9	0.00398913	0.0546155	-1.08816	2.87902	922.23	0.377961	6011	12198	0.132826	COQ9
ENSG00000130770	ATP5IF1	0.0039933	0.0546155	-0.421128	2.87869	3794.53	0.146292	24885	42527	0.132826	ATP5IF1
ENSG00000105792	CFAP69	0.00400118		4.30421	-2.87807	30.7923	1.49552	363	67	0.132926	CFAP69
ENSG00000102921	N4BP1	0.00401	0.0547844	0.878289	-2.87737	710.926	0.30524	7032	4814	0.133054	N4BP1
ENSG00000204392	LSM2	0.00401595	0.0548064	-0.714743	2.87691	467.672	0.248442	3196	6168	0.133097	LSM2
ENSG00000142684	ZNF593	0.00402602	0.0548845	-0.913869	2.87612	759.371	0.317744	4191	9368	0.133262	ZNF593
ENSG00000245970		0.00403259	0.0549147	-0.611513	2.8756	2130.29	0.212656	13791	27864	0.133322	ENSG00000245970
ENSG00000180257	ZNF816	0.00404749	0.0550017	2.14079	-2.87444	132.78	0.744768	1341	998	0.133501	ZNF816
ENSG00000159788	RGS12	0.00404771	0.0550017	0.844469	-2.87442	345.464	0.293788	3115	2261	0.133501	RGS12
ENSG00000269495		0.00406292	0.055149	0.904191	-2.87323	2524.19	0.314695	28697	23739	0.133818	ENSG00000269495
ENSG00000130703	OSBPL2	0.00407233	0.0552173	0.645806	-2.8725	1782.63	0.224823	16894	12668	0.133961	OSBPL2
ENSG00000142528	ZNF473	0.00410438	0.0555047	-2.50923	2.87003	194.818	0.874289	1539	2515	0.13456	ZNF473
ENSG00000148985	PGAP2	0.00410522	0.0555047	-1.02459	2.86996	448.278	0.357007	2500	5717	0.13456	PGAP2
ENSG00000156482	RPL30	0.00410925	0.0555047	-0.602165	2.86965	3058.39	0.209839	19489	39686	0.13456	RPL30
ENSG00000187961	KLHL17	0.0041138	0.0555047	1.36396	-2.8693	135.316	0.475362	1409	758	0.13456	KLHL17
ENSG00000145386	CCNA2	0.00411553	0.0555047	-0.991538	2.86917	1178.42	0.345584	9148	14829	0.13456	CCNA2
ENSG00000172818	OVOL1	0.00412526	0.0555765	0.969239	-2.86842	535.67	0.3379	5622	4252	0.134711	OVOL1
ENSG00000137955	RABGGTB	0.00414139	0.0556873	-0.654857	2.86719	320.209	0.228397	2151	4062	0.134942	RABGGTB
ENSG00000204599	TRIM39	0.00414232	0.0556873	1.7214	-2.86712	152.731	0.600396	1687	864	0.134942	TRIM39
ENSG00000133119	RFC3	0.00416396	0.0559186	-1.17897	2.86547	517.709	0.41144	3266	6686	0.135441	RFC3
ENSG00000076003	MCM6	0.00419187	0.0561313	-0.830283	2.86335	896.543	0.289969	6664	12361	0.135783	MCM6
ENSG00000137959	IFI44L	0.00419411	0.0561313	-3.35099	2.86318	94.2568	1.17037	371	1154	0.135783	IFI44L
ENSG00000129538	RNASE1	0.00419451	0.0561313	0.800717	-2.86315	1248.27	0.279663	11540	9251	0.135783	RNASE1
ENSG00000120694	HSPH1	0.00420611	0.0561313	0.530372	-2.86228	4307.16	0.185297	40801	35054	0.135783	HSPH1
ENSG00000165490	DDIAS	0.00420626	0.0561313	-1.93177	2.86226	222.528	0.674909	1367	3366	0.135783	DDIAS
ENSG00000029993	HMGB3	0.00420697	0.0561313	-0.61358	2.86221	867.338	0.214373	5789	9637	0.135783	HMGB3
ENSG00000108298	RPL19	0.00421096	0.0561313	-0.516026	2.86191	8630.3	0.180308	56527	102981	0.135783	RPL19
ENSG00000105270	CLIP3	0.00421285		-3.10835	2.86177	12.2363	1.08617	26	162	0.135783	CLIP3
ENSG00000010404	IDS	0.00422371	0.0562418	0.688246	-2.86095	282.759	0.240565	2550	2028	0.135963	IDS
ENSG00000010017	RANBP9	0.00423541	0.0563381	0.735833	-2.86007	439.358	0.257277	4515	3117	0.136167	RANBP9
ENSG00000162910	MRPL55	0.00424565	0.0564149	-0.552917	2.85931	1377.71	0.193374	9076	16500	0.136329	MRPL55
ENSG00000010361	FUZ	0.00425953	0.0564833	0.812395	-2.85827	176.293	0.284226	1684	1139	0.136466	FUZ
ENSG00000167755	KLK6	0.00425976	0.0564833	0.801531	-2.85826	5560.33	0.280427	62960	52046	0.136466	KLK6
ENSG00000007062	PROM1	0.0042776	0.0566603	1.62424	-2.85693	485.225	0.568526	4381	3570	0.136846	PROM1
ENSG00000143850	PLEKHA6	0.00429177	0.0567883	0.653254	-2.85588	758.896	0.22874	7448	5703	0.137102	PLEKHA6
ENSG00000088881	EBF4	0.00429641		4.05983	-2.85554	13.7883	1.42174	146	22	0.137102	EBF4
ENSG00000160563	MED27	0.00430878	0.0568507	-0.457589	2.85462	740.94	0.160298	4881	8339	0.137102	MED27
ENSG00000172031	EPHX4	0.00430961	0.0568507	-2.25591	2.85456	207.423	0.790282	1631	2837	0.137102	EPHX4
ENSG00000249310	APOBEC3B-AS1	0.00431001	0.0568507	-1.03601	2.85453	188.404	0.362935	906	2126	0.137102	APOBEC3B-AS1
ENSG00000136861	CDK5RAP2	0.00432446	0.0569817	-0.524979	2.85347	555.729	0.183979	3552	5605	0.137381	CDK5RAP2
ENSG00000184216	IRAK1	0.00432983	0.0569928	-0.498349	2.85308	4892.69	0.174671	33528	54538	0.137399	IRAK1
ENSG00000259953		0.00433675		1.96791	-2.85257	53.6173	0.689874	535	257	0.137462	ENSG00000259953
ENSG00000112306	RPS12	0.00434699	0.0571591	-0.612085	2.85182	1887.91	0.21463	12548	23241	0.13762	RPS12
ENSG00000064989	CALCRL	0.00436234	0.0573012	3.46956	-2.8507	85.3765	1.21709	969	351	0.137923	CALCRL
ENSG00000109089	CDR2L	0.00436839	0.0573209	0.623434	-2.85026	769.721	0.218729	6962	6065	0.13796	CDR2L
ENSG00000141580	WDR45B	0.00440243	0.0576688	0.398729	-2.84779	2299.61	0.140014	24972	20681	0.138703	WDR45B
ENSG00000132423	COQ3	0.00440405	0.0576688	-2.19538	2.84767	193.948	0.770941	1129	3013	0.138703	COQ3
ENSG00000115266	APC2	0.0044179		2.12337	-2.84667	26.1864	0.745915	292	77	0.138826	APC2
ENSG00000219507		0.00441793	0.0577906	0.743549	-2.84667	171.501	0.2612	1479	1080	0.138826	ENSG00000219507
ENSG00000145911	N4BP3	0.00443546	0.0579597	1.78264	-2.84541	171.184	0.626499	1725	1361	0.139187	N4BP3
ENSG00000105193	RPS16	0.00444718	0.0580528	-0.646389	2.84457	3778.2	0.227236	23293	44704	0.139383	RPS16
ENSG00000173599	PC	0.00446698	0.0582509	0.930243	-2.84315	671.682	0.327187	7233	4955	0.139806	PC
ENSG00000205981	DNAJC19	0.00447683	0.0583191	-0.441053	2.84245	810.621	0.155166	6208	9702	0.139948	DNAJC19
ENSG00000134375	TIMM17A	0.00448676	0.0583881	-0.420418	2.84174	3163.48	0.147944	21713	36849	0.140092	TIMM17A
ENSG00000181788	SIAH2	0.00451121	0.0586457	0.477173	-2.84001	993.365	0.168018	9976	8939	0.140644	SIAH2
ENSG00000130363	RSPH3	0.00452603	0.0587777	1.00863	-2.83896	299.714	0.355281	2993	2036	0.140924	RSPH3
ENSG00000132522	GPS2	0.00457262	0.0592435	-0.437196	2.83569	1496.74	0.154176	11742	19719	0.141914	GPS2
ENSG00000186480	INSIG1	0.00457291	0.0592435	0.836306	-2.83567	5135.13	0.294923	59886	36532	0.141914	INSIG1
ENSG00000010626	LRRC23	0.00457599	0.0592435	1.39001	-2.83546	88.2206	0.490223	812	624	0.141914	LRRC23
ENSG00000052802	MSMO1	0.00459008	0.0593651	0.765937	-2.83448	8911.14	0.270222	106926	67098	0.142171	MSMO1
ENSG00000139278	GLIPR1	0.0046061	0.0594823	-0.71718	2.83336	871.519	0.25312	5388	8581	0.142412	GLIPR1
ENSG00000165219	GAPVD1	0.00460858	0.0594823	0.489445	-2.83319	1091.49	0.172754	10070	9165	0.142412	GAPVD1
ENSG00000126778	SIX1	0.00462809	0.059673	-1.70175	2.83184	113.654	0.600934	551	1290	0.142818	SIX1
ENSG00000168256	NKIRAS2	0.00463876	0.0597494	-0.400819	2.8311	1125.82	0.141577	8372	12618	0.142978	NKIRAS2
ENSG00000169499	PLEKHA2	0.00467316	0.0601312	1.07793	-2.82874	238.913	0.381063	1997	1570	0.143796	PLEKHA2
ENSG00000235173	HGH1	0.00468299	0.0601962	-1.34172	2.82807	507.787	0.474429	2723	6870	0.14393	HGH1
ENSG00000138442	WDR12	0.00468973	0.0602214	-0.804431	2.82761	566.245	0.284492	3816	7341	0.143979	WDR12
ENSG00000094804	CDC6	0.00469524	0.0602309	-0.707273	2.82723	1182.13	0.250164	8894	16090	0.143993	CDC6
ENSG00000058085	LAMC2	0.00472888	0.0606008	0.575628	-2.82494	44605.5	0.203766	413823	321547	0.144785	LAMC2
ENSG00000132122	SPATA6	0.00474313	0.0607217	2.31678	-2.82398	58.908	0.820395	729	275	0.14504	SPATA6
ENSG00000163938	GNL3	0.00476815	0.06098	-0.607833	2.82229	1832.83	0.215368	11630	23074	0.14558	GNL3
ENSG00000165175	MID1IP1	0.00477722	0.0609889	-0.763019	2.82168	598.402	0.270412	3504	7984	0.14558	MID1IP1
ENSG00000103485	QPRT	0.00478579	0.0609889	3.59311	-2.82111	126.344	1.27365	1064	614	0.14558	QPRT
ENSG00000172197	MBOAT1	0.00478886	0.0609889	0.909357	-2.8209	311.585	0.322364	3107	1986	0.14558	MBOAT1
ENSG00000167085	PHB1	0.00479034	0.0609889	-0.576866	2.8208	4528.35	0.204504	32642	55864	0.14558	PHB1
ENSG00000183255	PTTG1IP	0.00479302	0.0609889	0.551984	-2.82062	12953.6	0.195696	119149	96028	0.14558	PTTG1IP
ENSG00000135624	CCT7	0.00479917	0.0610056	-0.414116	2.82021	5517.68	0.146838	38788	61996	0.14561	CCT7
ENSG00000155438	NIFK	0.00480593	0.0610299	-0.536018	2.81976	1288.45	0.190093	8467	14946	0.145656	NIFK
ENSG00000147224	PRPS1	0.00481317	0.0610377	-0.859849	2.81928	336.506	0.304989	2105	4281	0.145661	PRPS1
ENSG00000198001	IRAK4	0.00481622	0.0610377	1.06508	-2.81908	219.873	0.377813	2347	1401	0.145661	IRAK4
ENSG00000162104	ADCY9	0.00483124	0.0611421	1.52323	-2.81808	135.576	0.540521	1388	791	0.145874	ADCY9
ENSG00000160226	CFAP410	0.00483415	0.0611421	1.02639	-2.81788	243.434	0.364241	2375	1464	0.145874	CFAP410
ENSG00000106785	TRIM14	0.00487678	0.0616195	-0.460742	2.81506	1988.38	0.16367	14343	22483	0.146895	TRIM14
ENSG00000196284	SUPT3H	0.00491633		-2.79776	2.81247	46.4222	0.994771	189	731	0.14783	SUPT3H
ENSG00000110492	MDK	0.00492811	0.0622057	-0.591988	2.8117	7406.27	0.210545	40547	80888	0.14801	MDK
ENSG00000121671	CRY2	0.00493972	0.0622899	0.949109	-2.81094	357.61	0.337649	3629	2065	0.148185	CRY2
ENSG00000272273	IER3-AS1	0.00498004	0.0627355	0.680499	-2.80832	921.469	0.242315	8826	7051	0.149135	IER3-AS1
ENSG00000026103	FAS	0.0050329	0.0633382	-0.930032	2.80492	230.946	0.331572	1367	2857	0.150421	FAS
ENSG00000018610	STEEP1	0.00504906	0.0634783	-0.66238	2.80389	237.756	0.236236	1530	2676	0.150715	STEEP1
ENSG00000280486		0.00505536	0.0634941	-0.515867	2.80348	735.952	0.184009	4362	8066	0.150743	ENSG00000280486
ENSG00000107854	TNKS2	0.00509896	0.0639353	0.702919	-2.80071	857.896	0.250978	8203	6020	0.151534	TNKS2
ENSG00000236423	LINC01134	0.00509912		3.42163	-2.8007	16.9257	1.2217	225	67	0.151534	LINC01134
ENSG00000181991	MRPS11	0.00510063	0.0639353	-0.55767	2.80061	1506.27	0.199125	10049	17750	0.151534	MRPS11
ENSG00000171302	CANT1	0.00510761	0.0639592	0.363303	-2.80017	887.787	0.129743	8451	7796	0.151579	CANT1
ENSG00000099341	PSMD8	0.00513748	0.0642694	-0.46942	2.79829	4618.75	0.167753	30993	52440	0.152236	PSMD8
ENSG00000115286	NDUFS7	0.00516535	0.0643822	-0.455703	2.79654	2488.88	0.162953	15089	27309	0.152441	NDUFS7
ENSG00000167522	ANKRD11	0.00516713	0.0643822	0.333674	-2.79643	2553.51	0.119322	21323	20742	0.152441	ANKRD11
ENSG00000074071	MRPS34	0.00517442	0.0643822	-0.39956	2.79597	2748.37	0.142906	18213	30396	0.152441	MRPS34
ENSG00000173281	PPP1R3B	0.00517625	0.0643822	1.62848	-2.79586	301.939	0.582463	3613	1509	0.152441	PPP1R3B
ENSG00000006756	ARSD	0.00517706	0.0643822	0.720736	-2.7958	518.37	0.257792	4913	3600	0.152441	ARSD
ENSG00000118276	B4GALT6	0.00517712	0.0643822	-2.13965	2.7958	64.3348	0.765309	508	819	0.152441	B4GALT6
ENSG00000173402	DAG1	0.00519249	0.0644228	0.61336	-2.79484	1015.07	0.219461	10003	8180	0.15251	DAG1
ENSG00000137642	SORL1	0.00519295	0.0644228	1.02872	-2.79481	994.424	0.368081	9623	6446	0.15251	SORL1
ENSG00000145675	PIK3R1	0.00519572	0.0644228	1.05633	-2.79464	226.13	0.377983	2460	1510	0.15251	PIK3R1
ENSG00000102390	PBDC1	0.00520621	0.064429	-0.350349	2.79399	939.045	0.125394	6588	10341	0.152511	PBDC1
ENSG00000081760	AACS	0.00520644	0.064429	0.647677	-2.79398	975.771	0.231812	10296	7126	0.152511	AACS
ENSG00000236782	ZNF593OS	0.0052176	0.0645038	-0.885562	2.79328	751.43	0.317033	4279	9081	0.152665	ZNF593OS
ENSG00000111321	LTBR	0.00522431	0.0645235	-0.330919	2.79287	2033.5	0.118487	14097	21281	0.152701	LTBR
ENSG00000116668	SWT1	0.00527543	0.0650657	2.04552	-2.78972	64.4115	0.733237	834	285	0.153847	SWT1
ENSG00000099901	RANBP1	0.00527853	0.0650657	-0.56026	2.78953	3627.52	0.200844	23382	43232	0.153847	RANBP1
ENSG00000189143	CLDN4	0.00528847	0.0651247	0.520973	-2.78892	24484.4	0.186801	224654	171408	0.153924	CLDN4
ENSG00000187699	C2orf88	0.00529436		-3.36258	2.78856	23.7384	1.20585	61	411	0.153924	C2orf88
ENSG00000176973	FAM89B	0.00529767	0.0651742	0.552146	-2.78835	282.312	0.198018	2528	2175	0.153924	FAM89B
ENSG00000186300	ZNF555	0.00530899	0.0652498	-3.04598	2.78766	69.0075	1.09267	376	850	0.15408	ZNF555
ENSG00000133805	AMPD3	0.00537305	0.0658698	1.22942	-2.78377	400.11	0.44164	3925	2466	0.155376	AMPD3
ENSG00000204856	FAM216A	0.00537809	0.0658698	-1.82575	2.78347	75.7921	0.655927	437	958	0.155376	FAM216A
ENSG00000179958	DCTPP1	0.00537832	0.0658698	-0.906602	2.78346	1635.33	0.325711	9921	21363	0.155376	DCTPP1
ENSG00000141295	SCRN2	0.00538033	0.0658698	-0.531257	2.78333	424.438	0.190871	2529	4880	0.155376	SCRN2
ENSG00000188026	RILPL1	0.00540019	0.0659595	-1.22651	2.78214	78.8288	0.440852	379	1006	0.155543	RILPL1
ENSG00000048991	R3HDM1	0.00540171	0.0659595	-0.535367	2.78205	285.732	0.192436	2134	3509	0.155543	R3HDM1
ENSG00000232354		0.00540391	0.0659595	1.30963	-2.78192	59.2013	0.470766	533	324	0.155543	ENSG00000232354
ENSG00000165283	STOML2	0.00540857	0.0659595	-0.575169	2.78164	2544.83	0.206774	17429	28827	0.155543	STOML2
ENSG00000118246	FASTKD2	0.00542024	0.0660379	-0.673009	2.78094	896.77	0.242008	5944	10701	0.155704	FASTKD2
ENSG00000160213	CSTB	0.00543909	0.0661663	0.442	-2.77981	10814.8	0.159004	88258	83520	0.155965	CSTB
ENSG00000238271	IFNWP19	0.00544127	0.0661663	1.17814	-2.77968	122.04	0.423839	1208	909	0.155965	IFNWP19
ENSG00000172046	USP19	0.00545927	0.0663212	0.807621	-2.77861	641.517	0.290657	6216	4884	0.156288	USP19
ENSG00000129055	ANAPC13	0.00546501	0.0663271	-0.400522	2.77826	1721.17	0.144163	12461	19194	0.156295	ANAPC13
ENSG00000187608	ISG15	0.00547503	0.0663847	-0.514281	2.77767	3549.02	0.185148	18741	36485	0.156411	ISG15
ENSG00000118058	KMT2A	0.00550794	0.066719	0.601425	-2.77572	477.446	0.216673	4230	3345	0.15711	KMT2A
ENSG00000179750	APOBEC3B	0.00551318	0.066719	-0.841547	2.77541	497.309	0.303215	2580	5213	0.15711	APOBEC3B
ENSG00000111196	MAGOHB	0.00552844	0.0668395	-0.649556	2.77451	360.353	0.234115	2180	4193	0.15736	MAGOHB
ENSG00000225450		0.00554368	0.0669596	1.13713	-2.77362	77.9214	0.409981	846	471	0.157609	ENSG00000225450
ENSG00000115541	HSPE1	0.00556111	0.0671058	-0.587766	2.7726	1760.33	0.211991	12292	22002	0.157892	HSPE1
ENSG00000266527		0.00556585		-3.18076	2.77232	16.3358	1.14733	50	243	0.157892	ENSG00000266527
ENSG00000119559	C19orf25	0.0055734	0.0671899	0.82316	-2.77188	686.501	0.296968	6575	5120	0.157943	C19orf25
ENSG00000160049	DFFA	0.00559299	0.0673617	-0.388934	2.77073	1076.64	0.140372	7277	12081	0.158302	DFFA
ENSG00000165480	SKA3	0.00561151	0.0675202	-1.15961	2.76966	540.295	0.418684	3845	6637	0.158632	SKA3
ENSG00000174165	ZDHHC24	0.00562097	0.0675696	-0.784146	2.76911	386.736	0.283176	2283	4792	0.15873	ZDHHC24
ENSG00000108175	ZMIZ1	0.00564789	0.0678285	0.627777	-2.76755	703.55	0.226835	6161	4669	0.159273	ZMIZ1
ENSG00000134590	RTL8C	0.00565729	0.0678767	0.447943	-2.76701	1283.15	0.161887	10322	10082	0.159369	RTL8C
ENSG00000166902	MRPL16	0.00568872	0.0681539	-0.448521	2.7652	1171.45	0.162202	8108	13714	0.159938	MRPL16
ENSG00000119938	PPP1R3C	0.00569302	0.0681539	2.68569	-2.76496	77.0095	0.971333	1089	294	0.159938	PPP1R3C
ENSG00000025772	TOMM34	0.0056966	0.0681539	-0.651166	2.76475	1891.81	0.235524	11919	22187	0.159938	TOMM34
ENSG00000125741	OPA3	0.00574277	0.0686234	-0.732423	2.76212	430.37	0.265167	2652	4982	0.16092	OPA3
ENSG00000101082	SLA2	0.00574673	0.0686234	-0.35478	2.76189	1754.26	0.128455	12310	19647	0.16092	SLA2
ENSG00000106392	C1GALT1	0.00576005	0.0686787	0.43595	-2.76114	1682.81	0.157888	15801	15155	0.161025	C1GALT1
ENSG00000129810	SGO1	0.00576226	0.0686787	-0.81692	2.76101	345.484	0.295877	2139	4229	0.161025	SGO1
ENSG00000162337	LRP5	0.00577991	0.068824	0.467817	-2.76001	1885.61	0.169498	17772	15117	0.161326	LRP5
ENSG00000257303		0.00579802	0.068889	-0.540638	2.75899	1170.79	0.195955	7765	13891	0.161439	ENSG00000257303
ENSG00000163814	CDCP1	0.00579986	0.068889	0.421534	-2.75889	5827.58	0.152791	49871	43331	0.161439	CDCP1
ENSG00000127774	EMC6	0.00580383	0.068889	-0.546127	2.75866	968.422	0.197968	5898	11747	0.161439	EMC6
ENSG00000165629	ATP5F1C	0.00580721	0.068889	-0.42255	2.75847	5653.78	0.153183	42873	67625	0.161439	ATP5F1C
ENSG00000185201	IFITM2	0.00584256	0.0692431	-0.801399	2.75649	803.213	0.290732	4400	8776	0.162182	IFITM2
ENSG00000227543		0.0058616	0.0694036	0.441191	-2.75542	298.844	0.160117	2837	2608	0.162515	ENSG00000227543
ENSG00000107679	PLEKHA1	0.0058941	0.0697228	0.547006	-2.75362	2009.46	0.19865	22013	15103	0.163183	PLEKHA1
ENSG00000141522	ARHGDIA	0.00593421	0.0701315	-0.320078	2.75139	2631.02	0.116333	20610	29719	0.16404	ARHGDIA
ENSG00000008869	HEATR5B	0.00595004	0.0702528	1.12707	-2.75052	315.78	0.409764	3276	2106	0.16429	HEATR5B
ENSG00000176978	DPP7	0.00595828	0.0702844	-0.775241	2.75007	1067.44	0.281899	6426	11541	0.16435	DPP7
ENSG00000100749	VRK1	0.00599684	0.0706506	-0.597392	2.74795	607.612	0.217395	4166	7412	0.16511	VRK1
ENSG00000105516	DBP	0.00600054	0.0706506	1.18621	-2.74775	183.313	0.431702	1957	1091	0.16511	DBP
ENSG00000143416	SELENBP1	0.00600795	0.0706719	0.583213	-2.74735	747.579	0.212282	6620	5428	0.165149	SELENBP1
ENSG00000109919	MTCH2	0.00602397	0.0707943	-0.289733	2.74647	2810.32	0.105493	20744	31055	0.165401	MTCH2
ENSG00000171160	MORN4	0.00604762	0.0709629	-1.73543	2.74519	125.347	0.632173	619	1565	0.165737	MORN4
ENSG00000125166	GOT2	0.00605449	0.0709629	-0.496441	2.74482	2939.49	0.180865	19925	33209	0.165737	GOT2
ENSG00000198931	APRT	0.0060552	0.0709629	-0.527936	2.74478	3832.39	0.192342	24535	44416	0.165737	APRT
ENSG00000095015	MAP3K1	0.00606661	0.0710306	0.596284	-2.74416	386.9	0.217292	3508	3137	0.165874	MAP3K1
ENSG00000130821	SLC6A8	0.00607342	0.0710444	0.997067	-2.74379	897.524	0.36339	11096	4817	0.165896	SLC6A8
ENSG00000158292	GPR153	0.00610038	0.0712935	0.903943	-2.74234	749.308	0.329625	7989	5086	0.166415	GPR153
ENSG00000113119	TMCO6	0.00612706	0.0715391	1.11426	-2.7409	145.4	0.406531	1507	1019	0.166926	TMCO6
ENSG00000225855	RUSC1-AS1	0.00613472	0.0715623	0.488324	-2.74049	7117.6	0.178188	71532	63286	0.166968	RUSC1-AS1
ENSG00000114270	COL7A1	0.00614792	0.0716499	2.56334	-2.73979	241.147	0.935598	2517	706	0.167147	COL7A1
ENSG00000265763	ZNF488	0.00616208	0.0717333	1.02542	-2.73903	430.923	0.374372	4693	3040	0.167309	ZNF488
ENSG00000007384	RHBDF1	0.00616645	0.0717333	0.75589	-2.7388	1698.88	0.275994	15824	12106	0.167309	RHBDF1
ENSG00000183527	PSMG1	0.0061768	0.0717875	-1.2484	2.73825	714.665	0.455912	4041	8978	0.167417	PSMG1
ENSG00000156232	WHAMM	0.00623259	0.0723693	0.813462	-2.73529	311.94	0.297395	2969	2232	0.168635	WHAMM
ENSG00000148180	GSN	0.00624224	0.0724145	0.564885	-2.73478	14978.6	0.206556	149336	105761	0.168724	GSN
ENSG00000072506	HSD17B10	0.00628633	0.0728337	-0.582815	2.73246	1639.01	0.213293	10232	19216	0.169592	HSD17B10
ENSG00000042493	CAPG	0.00628992	0.0728337	0.301521	-2.73227	9115.22	0.110355	79935	82655	0.169592	CAPG
ENSG00000103260	METRN	0.0063099	0.072998	-0.755312	2.73123	940.048	0.276547	4763	10889	0.169931	METRN
ENSG00000261236	BOP1	0.00633726	0.0731609	-1.43254	2.7298	1627.85	0.524777	9104	21562	0.17024	BOP1
ENSG00000150403	TMCO3	0.00633789	0.0731609	0.661173	-2.72977	1556.28	0.242208	15712	11549	0.17024	TMCO3
ENSG00000167657	DAPK3	0.00634256	0.0731609	0.602628	-2.72953	1459.9	0.220781	13120	10500	0.17024	DAPK3
ENSG00000205356	TECPR1	0.00634851	0.0731609	0.945961	-2.72922	380.486	0.346606	3706	2433	0.17024	TECPR1
ENSG00000114473	IQCG	0.00635299	0.0731609	2.0601	-2.72898	90.2216	0.754898	918	942	0.17024	IQCG
ENSG00000105821	DNAJC2	0.00637127	0.0733045	-0.408265	2.72804	894.334	0.149655	5935	9401	0.170536	DNAJC2
ENSG00000174502	SLC26A9	0.00640093	0.0735786	1.5475	-2.7265	351.756	0.567575	3529	3426	0.171056	SLC26A9
ENSG00000272556		0.00640536		3.87382	-2.72627	16.4504	1.42092	187	18	0.171056	ENSG00000272556
ENSG00000058668	ATP2B4	0.00641114	0.0736289	0.552965	-2.72598	1069.33	0.20285	10802	6793	0.171056	ATP2B4
ENSG00000164970	FAM219A	0.00642198	0.0736863	0.900591	-2.72542	75.9874	0.330441	833	498	0.17117	FAM219A
ENSG00000142534	RPS11	0.00644753	0.0738947	-0.516484	2.72411	4580.64	0.189597	28634	54582	0.171588	RPS11
ENSG00000287929		0.00645634	0.0738947	0.845717	-2.72366	269.788	0.310508	2646	1636	0.171588	ENSG00000287929
ENSG00000166130	IKBIP	0.00645773	0.0738947	0.591147	-2.72359	233.507	0.217047	2000	1753	0.171588	IKBIP
ENSG00000105447	GRWD1	0.0064893	0.0741887	-0.788447	2.72198	1272.21	0.28966	8702	15645	0.172197	GRWD1
ENSG00000117115	PADI2	0.00649863		2.36557	-2.7215	30.2067	0.869214	425	65	0.172273	PADI2
ENSG00000079785	DDX1	0.0065112	0.0743716	-0.349864	2.72086	2708.44	0.128586	20004	31395	0.172427	DDX1
ENSG00000171204	TMEM126B	0.00651941	0.074398	-0.417668	2.72045	910.594	0.153529	6231	11198	0.172476	TMEM126B
ENSG00000176102	CSTF3	0.00654654	0.0746401	-0.834685	2.71907	693.656	0.306974	4525	8637	0.172976	CSTF3
ENSG00000196535	MYO18A	0.00655518	0.074671	0.39543	-2.71864	705.981	0.145452	6947	5932	0.173034	MYO18A
ENSG00000106153	CHCHD2	0.00656801	0.0747314	-0.352539	2.71799	9611.36	0.129706	65080	105734	0.173148	CHCHD2
ENSG00000095932	SMIM24	0.00657233	0.0747314	2.62708	-2.71777	68.2224	0.966631	924	185	0.173148	SMIM24
ENSG00000213523	SRA1	0.00658041	0.0747558	-0.498989	2.71736	1995.65	0.18363	13026	23144	0.173192	SRA1
ENSG00000108256	NUFIP2	0.00661809	0.0750949	0.579352	-2.71547	803.449	0.213352	8164	6468	0.173888	NUFIP2
ENSG00000102900	NUP93	0.00662216	0.0750949	-0.809073	2.71527	1008.26	0.297971	6844	11565	0.173888	NUP93
ENSG00000167702	KIFC2	0.0066381	0.0752043	1.41661	-2.71447	193.627	0.521871	1956	1085	0.174104	KIFC2
ENSG00000147684	NDUFB9	0.00664374	0.0752043	-0.414904	2.71419	3648.58	0.152864	25092	43380	0.174104	NDUFB9
ENSG00000169398	PTK2	0.00667491	0.0754894	0.429412	-2.71264	1541.79	0.1583	14067	12899	0.174694	PTK2
ENSG00000134824	FADS2	0.00669663	0.0756671	0.832283	-2.71157	1436.46	0.306938	14282	7911	0.175058	FADS2
ENSG00000232931		0.00670741	0.075721	2.7124	-2.71103	138.258	1.0005	1262	618	0.175164	ENSG00000232931
ENSG00000137266	SLC22A23	0.00672861	0.0758925	1.41138	-2.70999	253.557	0.520807	2688	1468	0.175516	SLC22A23
ENSG00000150782	IL18	0.00676377	0.0762209	-0.530501	2.70826	1574.1	0.195883	10181	18798	0.176195	IL18
ENSG00000275342	PRAG1	0.00677328	0.0762599	0.749933	-2.70779	305.37	0.276954	2989	2006	0.17627	PRAG1
ENSG00000263766	KPNB1-DT	0.00679606	0.0764437	0.597513	-2.70668	843.398	0.220755	8245	6562	0.17664	KPNB1-DT
ENSG00000130270	ATP8B3	0.00680173	0.0764437	1.65304	-2.7064	146.328	0.610791	1198	866	0.17664	ATP8B3
ENSG00000236144	TMEM147-AS1	0.00681516	0.0765264	-0.572259	2.70574	392.408	0.211498	2335	4243	0.176806	TMEM147-AS1
ENSG00000133121	STARD13	0.00682485	0.076567	1.75029	-2.70527	104.541	0.646993	905	564	0.176884	STARD13
ENSG00000286161		0.00683225	0.076582	-0.631409	2.70491	123.817	0.233431	784	1558	0.176909	ENSG00000286161
ENSG00000104881	PPP1R13L	0.00686522	0.0768768	0.845024	-2.70331	473.115	0.312588	4570	2877	0.177511	PPP1R13L
ENSG00000235027		0.00687075	0.0768768	0.603904	-2.70304	1642.3	0.223416	16217	11687	0.177511	ENSG00000235027
ENSG00000262112		0.00690341	0.0771377	0.859943	-2.70147	90.9526	0.318324	903	595	0.178041	ENSG00000262112
ENSG00000163636	PSMD6	0.0069063	0.0771377	-0.416307	2.70133	1884.1	0.154112	13134	20907	0.178041	PSMD6
ENSG00000264701		0.00691774	0.077197	-0.896844	2.70078	90.7973	0.332069	563	1139	0.178158	ENSG00000264701
ENSG00000230408	BZW1-AS1	0.00695779	0.0775177	0.454294	-2.69886	323.417	0.168328	2939	2758	0.178813	BZW1-AS1
ENSG00000019102	VSIG2	0.00695877	0.0775177	0.640798	-2.69881	2191.6	0.237437	20989	20523	0.178813	VSIG2
ENSG00000136273	HUS1	0.00697371	0.0775588	-0.595659	2.6981	470.997	0.22077	3267	5799	0.178879	HUS1
ENSG00000148335	NTMT1	0.00697804	0.0775588	-0.491038	2.69789	1309.15	0.182008	8730	15480	0.178879	NTMT1
ENSG00000162244	RPL29	0.00698091	0.0775588	-0.454139	2.69775	4128.01	0.16834	25567	47595	0.178879	RPL29
ENSG00000169129	AFAP1L2	0.00698941	0.0775849	0.911372	-2.69735	718.477	0.337877	6741	5122	0.178926	AFAP1L2
ENSG00000197530	MIB2	0.00699914	0.0776245	0.821378	-2.69689	521.028	0.304566	5004	4156	0.179002	MIB2
ENSG00000224505		0.00701445	0.077726	0.919562	-2.69616	141.892	0.341064	1352	1043	0.179207	ENSG00000224505
ENSG00000041802	LSG1	0.0070339	0.0778086	-0.655153	2.69523	917.896	0.243078	6632	10956	0.179352	LSG1
ENSG00000149922	TBX6	0.00703646	0.0778086	1.2788	-2.69511	77.0562	0.474487	791	405	0.179352	TBX6
ENSG00000148730	EIF4EBP2	0.00704476	0.0778086	0.47207	-2.69472	1782.12	0.175183	16535	13896	0.179352	EIF4EBP2
ENSG00000171346	KRT15	0.00704658	0.0778086	0.781017	-2.69463	780.861	0.289842	7924	4808	0.179352	KRT15
ENSG00000266941		0.00709791		-3.08261	2.69222	15.596	1.14501	118	204	0.180382	ENSG00000266941
ENSG00000128590	DNAJB9	0.00710861	0.0784249	0.518446	-2.69171	939.659	0.192608	9663	7573	0.180478	DNAJB9
ENSG00000271774		0.00712474		3.79911	-2.69096	19.8054	1.41181	216	39	0.180698	ENSG00000271774
ENSG00000165804	ZNF219	0.0071424	0.0787287	1.42094	-2.69013	179.492	0.528204	1820	997	0.180953	ZNF219
ENSG00000123131	PRDX4	0.00715527	0.0788017	-0.367238	2.68953	2434.01	0.136544	17461	28162	0.181098	PRDX4
ENSG00000277072		0.00717166	0.0789133	0.982703	-2.68877	144.022	0.365485	1429	737	0.181323	ENSG00000277072
ENSG00000226706	LOC101928525	0.00719049	0.0789981	-0.634911	2.68789	426.182	0.236212	2768	4855	0.18148	LOC101928525
ENSG00000123240	OPTN	0.00719368	0.0789981	0.452134	-2.68774	3789.67	0.168221	34017	29385	0.18148	OPTN
ENSG00000133703	KRAS	0.00719816	0.0789981	0.533682	-2.68753	1596.34	0.198577	15844	12629	0.18148	KRAS
ENSG00000102837	OLFM4	0.00720789	0.0790361	1.42296	-2.68708	402.677	0.529557	2796	3136	0.181552	OLFM4
ENSG00000272894		0.00723183	0.0792181	-1.65426	2.68598	83.9187	0.615888	468	1182	0.181903	ENSG00000272894
ENSG00000127831	VIL1	0.00724191	0.0792181	0.755611	-2.68551	2687.3	0.281366	38427	19498	0.181903	VIL1
ENSG00000007202	KIAA0100	0.00724862	0.0792181	0.502634	-2.6852	1751.81	0.187187	17921	14626	0.181903	KIAA0100
ENSG00000196659	TTC30B	0.00724962	0.0792181	2.29269	-2.68516	81.6117	0.853837	893	599	0.181903	TTC30B
ENSG00000196878	LAMB3	0.00726478	0.079315	0.557523	-2.68446	28174.8	0.207686	246716	207458	0.182098	LAMB3
ENSG00000205220	PSMB10	0.00727967	0.0794088	-0.58748	2.68377	562.685	0.218901	3349	6568	0.182286	PSMB10
ENSG00000168066	SF1	0.00729282	0.0794836	-0.472685	2.68317	1396.98	0.176167	9677	16348	0.182326	SF1
ENSG00000261093		0.00730116	0.0795057	1.06056	-2.68279	88.3855	0.395319	909	563	0.182326	ENSG00000261093
ENSG00000261326		0.00730727		4.03587	-2.68251	17.1059	1.50451	174	113	0.182326	ENSG00000261326
ENSG00000175938	ORAI3	0.0073078	0.0795093	1.00819	-2.68248	332.233	0.375844	3305	1339	0.182326	ORAI3
ENSG00000163297	ANTXR2	0.00734595	0.079729	0.523235	-2.68074	2592.6	0.195183	23767	22697	0.182748	ANTXR2
ENSG00000169100	SLC25A6	0.00734874	0.079729	-0.597928	2.68061	3183.91	0.223056	19769	39249	0.182748	SLC25A6
ENSG00000074755	ZZEF1	0.00734898	0.079729	1.94629	-2.6806	137.583	0.726066	1563	540	0.182748	ZZEF1
ENSG00000108010	GLRX3	0.00735601	0.079729	-0.375855	2.68028	2647.14	0.14023	18550	30063	0.182748	GLRX3
ENSG00000135521	LTV1	0.0073596	0.079729	-1.20571	2.68012	267.584	0.449873	1594	3683	0.182748	LTV1
ENSG00000130340	SNX9	0.00737852	0.0798653	0.547665	-2.67926	2443.33	0.204409	24181	19688	0.182953	SNX9
ENSG00000214425		0.00738197		2.37226	-2.6791	29.8722	0.885469	315	114	0.182953	ENSG00000214425
ENSG00000076108	BAZ2A	0.007409	0.0801265	0.487877	-2.67788	945.942	0.182188	8920	7640	0.183409	BAZ2A
ENSG00000143537	ADAM15	0.00743128	0.0802986	-0.539505	2.67687	2427	0.201543	19218	28835	0.183759	ADAM15
ENSG00000197122	SRC	0.00744031	0.0803273	0.629391	-2.67647	804.108	0.235157	8026	6620	0.183812	SRC
ENSG00000136811	ODF2	0.00745111	0.0803751	-0.470662	2.67598	649.268	0.175884	4561	7315	0.183904	ODF2
ENSG00000224536	CSRP1-AS1	0.00746869		3.52996	-2.67519	18.5664	1.31952	211	23	0.184147	CSRP1-AS1
ENSG00000230487	PSMG3-AS1	0.00748061	0.0805872	1.04777	-2.67466	97.8192	0.39174	851	681	0.184181	PSMG3-AS1
ENSG00000174485	DENND4A	0.00748355	0.0805872	1.14274	-2.67452	157.68	0.427267	1662	1369	0.184181	DENND4A
ENSG00000279945		0.00749123	0.0806011	-0.504973	2.67418	743.323	0.188833	5183	8736	0.184203	ENSG00000279945
ENSG00000085662	AKR1B1	0.00752595	0.0809056	1.15314	-2.67263	8898.08	0.431464	94227	32151	0.184825	AKR1B1
ENSG00000067082	KLF6	0.00756806	0.0812889	0.446737	-2.67076	6796.97	0.16727	58502	55277	0.18561	KLF6
ENSG00000170379	TCAF2	0.00759416		4.86375	-2.6696	20.9646	1.8219	210	149	0.186038	TCAF2
ENSG00000273749	CYFIP1	0.00761011	0.0816134	0.248358	-2.6689	4320.28	0.0930566	40265	39278	0.186117	CYFIP1
ENSG00000274605	PCCA-DT	0.00761121	0.0816134	-2.54483	2.66885	69.0467	0.953531	307	982	0.186117	PCCA-DT
ENSG00000004455	AK2	0.00762141	0.0816244	-0.389622	2.6684	3066.05	0.146013	21904	38058	0.186127	AK2
ENSG00000168763	CNNM3	0.00762518	0.0816244	0.821828	-2.66823	573.256	0.308005	6051	4318	0.186127	CNNM3
ENSG00000113161	HMGCR	0.00764397	0.0817561	0.752827	-2.6674	2085.99	0.282232	26371	14758	0.186392	HMGCR
ENSG00000121152	NCAPH	0.00766528	0.0818629	-0.857223	2.66647	430.431	0.321482	3195	5467	0.186599	NCAPH
ENSG00000073910	FRY	0.00766694	0.0818629	2.02538	-2.6664	162.164	0.759596	1675	480	0.186599	FRY
ENSG00000135968	GCC2	0.00770761	0.0822276	0.465002	-2.66462	1688.41	0.17451	14835	12426	0.187343	GCC2
ENSG00000165115	KIF27	0.0077296	0.0823924	2.04828	-2.66366	72.437	0.768972	733	478	0.187676	KIF27
ENSG00000105357	MYH14	0.00775487	0.0825919	0.726079	-2.66256	2823.36	0.2727	26310	23166	0.18808	MYH14
ENSG00000078269	SYNJ2	0.00776467	0.0826266	0.771678	-2.66214	851.01	0.289872	8175	7148	0.188145	SYNJ2
ENSG00000170860	LSM3	0.00779008	0.0827084	-0.415794	2.66104	1575.47	0.156253	11039	19529	0.188277	LSM3
ENSG00000129566	TEP1	0.00779212	0.0827084	1.28715	-2.66095	216.684	0.483718	2329	877	0.188277	TEP1
ENSG00000152778	IFIT5	0.00779723	0.0827084	-1.18012	2.66073	262.615	0.443533	1231	3270	0.188277	IFIT5
ENSG00000122741	DCAF10	0.00780174	0.0827084	0.53039	-2.66053	902.535	0.199355	8302	7553	0.188277	DCAF10
ENSG00000034713	GABARAPL2	0.00780516	0.0827084	0.306859	-2.66038	2243.64	0.115344	19627	20334	0.188277	GABARAPL2
ENSG00000146242	TPBG	0.0078145	0.082712	0.656851	-2.65998	1515.08	0.246938	15051	10846	0.188277	TPBG
ENSG00000183684	ALYREF	0.00781861	0.082712	-0.454548	2.6598	1575.43	0.170895	11224	18399	0.188277	ALYREF
ENSG00000254093	PINX1	0.00783172	0.0827812	-1.4845	2.65924	148.762	0.558241	970	1882	0.188413	PINX1
ENSG00000129657	SEC14L1	0.00787765	0.0831527	0.701781	-2.65727	676.906	0.264098	6332	4616	0.189163	SEC14L1
ENSG00000143942	CHAC2	0.00788005	0.0831527	-1.38893	2.65717	201.194	0.522712	1201	2826	0.189163	CHAC2
ENSG00000261266		0.00789109	0.0831626	-0.765479	2.65669	243.35	0.288132	1714	3286	0.189171	ENSG00000261266
ENSG00000127418	FGFRL1	0.00789419	0.0831626	-0.939498	2.65656	712.631	0.353652	5395	8743	0.189171	FGFRL1
ENSG00000111615	KRR1	0.00799476	0.084136	-0.755285	2.65229	1094.32	0.284767	7413	12503	0.191137	KRR1
ENSG00000123416	TUBA1B	0.00800438	0.084136	-0.38928	2.65189	23674.1	0.146794	167924	268556	0.191137	TUBA1B
ENSG00000132541	RIDA	0.00801855	0.084136	-0.860893	2.65129	228.361	0.324708	1561	3042	0.191137	RIDA
ENSG00000116898	MRPS15	0.00801951	0.084136	-0.509665	2.65125	1940.26	0.192236	12719	23523	0.191137	MRPS15
ENSG00000169871	TRIM56	0.00801994	0.084136	0.640861	-2.65123	932.72	0.241722	8697	5647	0.191137	TRIM56
ENSG00000048544	MRPS10	0.00803074	0.0841792	-0.607747	2.65077	1648.83	0.229272	11343	19111	0.19122	MRPS10
ENSG00000262814	MRPL12	0.00804898	0.0843004	-0.7925	2.65001	231.274	0.299056	1428	3099	0.191462	MRPL12
ENSG00000176623	RMDN1	0.00807394	0.0844916	-0.410737	2.64896	823.362	0.155056	5622	9380	0.191847	RMDN1
ENSG00000198892	SHISA4	0.00811614	0.0848628	0.839122	-2.6472	188.78	0.316985	1597	1480	0.192602	SHISA4
ENSG00000138385	SSB	0.0081366	0.0849958	-0.487053	2.64635	2157.84	0.184047	13678	24932	0.192862	SSB
ENSG00000132434	LANCL2	0.00814234	0.0849958	-0.752208	2.64611	367.783	0.284269	2349	4402	0.192862	LANCL2
ENSG00000205581	HMGN1	0.00816463	0.0851158	-0.388248	2.64518	3091.21	0.146775	21258	32015	0.193094	HMGN1
ENSG00000134987	WDR36	0.00816733	0.0851158	-0.847149	2.64507	375.377	0.320274	2388	4493	0.193094	WDR36
ENSG00000240875	LINC00886	0.00820001	0.0853481	1.28768	-2.64372	116.05	0.487071	1261	726	0.193551	LINC00886
ENSG00000179564	LSMEM2	0.00820954	0.0853481	-0.710002	2.64333	445.598	0.268602	2810	5452	0.193551	LSMEM2
ENSG00000132600	PRMT7	0.00820994	0.0853481	-0.961157	2.64331	403.541	0.363618	2378	5380	0.193551	PRMT7
ENSG00000135821	GLUL	0.00823101	0.0854528	0.42099	-2.64244	3920.4	0.159318	41144	32155	0.193602	GLUL
ENSG00000203985	LDLRAD1	0.00823262		2.59898	-2.64238	43.0803	0.983577	498	141	0.193602	LDLRAD1
ENSG00000171848	RRM2	0.00823356	0.0854528	-0.564289	2.64234	3763.26	0.213557	28310	44233	0.193602	RRM2
ENSG00000177469	CAVIN1	0.00824588	0.0855103	0.737216	-2.64183	2998.27	0.279055	25701	23684	0.193713	CAVIN1
ENSG00000105974	CAV1	0.00826718	0.0856607	0.563741	-2.64096	4160.43	0.213461	32238	29851	0.194014	CAV1
ENSG00000132437	DDC	0.00833881	0.086332	-2.08868	2.63803	117.554	0.791756	734	1889	0.195285	DDC
ENSG00000210117		0.00834747		1.89245	-2.63768	36.6355	0.717466	364	212	0.195285	ENSG00000210117
ENSG00000125445	MRPS7	0.00834861	0.0863626	-0.506559	2.63764	2163.33	0.19205	15499	27118	0.195285	MRPS7
ENSG00000077348	EXOSC5	0.00838323	0.0866496	-1.04856	2.63623	377.623	0.397749	1997	5259	0.195865	EXOSC5
ENSG00000117410	ATP6V0B	0.00840501	0.0868036	-0.355257	2.63535	4907.2	0.134804	34038	56446	0.196173	ATP6V0B
ENSG00000186918	ZNF395	0.00845914	0.0872881	1.16265	-2.63317	123.987	0.441538	1388	600	0.197149	ZNF395
ENSG00000156970	BUB1B	0.00846577	0.0872881	-1.8781	2.63291	494.371	0.713319	3845	6761	0.197149	BUB1B
ENSG00000095752	IL11	0.0084871		2.7966	-2.63205	53.415	1.06252	521	218	0.197445	IL11
ENSG00000166896	ATP23	0.00849694	0.0875379	-1.18806	2.63166	117.434	0.451451	660	1479	0.1975	ATP23
ENSG00000006607	FARP2	0.00850923	0.087593	0.425614	-2.63117	898.621	0.161759	9086	8398	0.197606	FARP2
ENSG00000141030	COPS3	0.00851842	0.087616	-1.08269	2.6308	805.893	0.411545	4876	10434	0.197646	COPS3
ENSG00000197582		0.00853147	0.0876788	-0.578152	2.63028	149.049	0.219806	1033	1987	0.197768	ENSG00000197582
ENSG00000165458	INPPL1	0.00854687	0.0877247	0.54042	-2.62967	563.494	0.205509	5147	4325	0.197849	INPPL1
ENSG00000160007	ARHGAP35	0.00854986	0.0877247	0.606313	-2.62955	584.601	0.230577	5477	4417	0.197849	ARHGAP35
ENSG00000214922	HLA-F-AS1	0.00856194	0.0877773	1.65051	-2.62907	137.572	0.627792	1825	634	0.19795	HLA-F-AS1
ENSG00000149115	TNKS1BP1	0.00858753	0.0879681	0.324288	-2.62805	1196.83	0.123395	10339	10095	0.198332	TNKS1BP1
ENSG00000102854	MSLN	0.00865106	0.088547	0.470645	-2.62554	11089	0.179256	102404	99410	0.199504	MSLN
ENSG00000144848	ATG3	0.0086707	0.088676	-0.456299	2.62477	1649.28	0.173843	13068	19712	0.19976	ATG3
ENSG00000171421	MRPL36	0.00868466	0.0887468	-0.453822	2.62422	1105.7	0.172936	7293	14686	0.199898	MRPL36
ENSG00000176092	CRYBG2	0.0087019	0.0888038	1.31794	-2.62355	839.802	0.502351	9073	6524	0.200001	CRYBG2
ENSG00000197136	PCNX3	0.00870432	0.0888038	0.518922	-2.62345	574.217	0.197801	4987	4307	0.200001	PCNX3
ENSG00000186834	HEXIM1	0.00871591	0.0888501	0.687669	-2.623	527.426	0.262169	4996	4129	0.200089	HEXIM1
ENSG00000260805		0.008744		3.72048	-2.6219	30.0862	1.419	290	129	0.200391	ENSG00000260805
ENSG00000137193	PIM1	0.00874524	0.0890771	0.651913	-2.62186	914.1	0.248646	8945	5887	0.200391	PIM1
ENSG00000196151	WDSUB1	0.00877376	0.0892955	-0.994695	2.62075	108.009	0.379547	628	1203	0.200829	WDSUB1
ENSG00000124006	OBSL1	0.00879833	0.0894733	0.856877	-2.61979	315.345	0.327078	2972	1967	0.201184	OBSL1
ENSG00000141698	NT5C3B	0.00880656	0.0894848	-1.10473	2.61947	542.935	0.421736	3960	7164	0.201201	NT5C3B
ENSG00000110330	BIRC2	0.00887185	0.0900757	0.336315	-2.61695	1193.58	0.128514	10946	11771	0.202394	BIRC2
ENSG00000198056	PRIM1	0.00890385	0.0901521	-0.813861	2.61572	196.072	0.311142	1331	2629	0.202511	PRIM1
ENSG00000120705	ETF1	0.00891424	0.0901521	-0.247831	2.61533	2213.26	0.094761	16482	24392	0.202511	ETF1
ENSG00000133789	SWAP70	0.00891921	0.0901521	0.428033	-2.61514	1212.12	0.163675	10599	9358	0.202511	SWAP70
ENSG00000092010	PSME1	0.00891959	0.0901521	-0.360112	2.61512	5197.34	0.137704	33627	55986	0.202511	PSME1
ENSG00000259494	MRPL46	0.00891995	0.0901521	-0.77988	2.61511	98.312	0.298221	620	1267	0.202511	MRPL46
ENSG00000152556	PFKM	0.00892227	0.0901521	-0.945224	2.61502	590.291	0.36146	3604	7496	0.202511	PFKM
ENSG00000126790	L3HYPDH	0.00896398	0.090501	-1.82291	2.61342	117.185	0.697517	510	1347	0.203212	L3HYPDH
ENSG00000177156	TALDO1	0.00897874	0.0905775	-0.427196	2.61286	8236.13	0.163497	55247	88049	0.203361	TALDO1
ENSG00000235237		0.00899823		3.56438	-2.61212	26.2054	1.36456	307	207	0.203606	ENSG00000235237
ENSG00000240254	B4GALT4-AS1	0.00900976	0.0908178	0.809368	-2.61168	214.768	0.309903	2573	1386	0.203688	B4GALT4-AS1
ENSG00000105640	RPL18A	0.00906305	0.091282	-0.588857	2.60967	4527.14	0.225645	27583	55482	0.204622	RPL18A
ENSG00000271581		0.00907208	0.0913	-0.653718	2.60933	1432.61	0.250531	8525	16053	0.204652	ENSG00000271581
ENSG00000157379	DHRS1	0.00908415	0.0913486	-0.700696	2.60887	605.196	0.268582	3944	6731	0.204744	DHRS1
ENSG00000121481	RNF2	0.00909175	0.0913521	1.05663	-2.60858	368.43	0.40506	3861	2843	0.204745	RNF2
ENSG00000259120	SMIM6	0.0091202	0.0915251	0.668232	-2.60752	480.027	0.256271	5269	3417	0.205082	SMIM6
ENSG00000101255	TRIB3	0.00912347	0.0915251	0.845363	-2.60739	1359.27	0.324218	14092	9760	0.205082	TRIB3
ENSG00000183696	UPP1	0.00918082	0.0920272	-0.669321	2.60525	1491.8	0.256913	9220	15486	0.206092	UPP1
ENSG00000051382	PIK3CB	0.00921727	0.0923191	0.747306	-2.60389	884.927	0.286996	9690	7235	0.206676	PIK3CB
ENSG00000240216		0.00924757	0.0924845	2.00699	-2.60276	104.05	0.771098	992	265	0.206998	ENSG00000240216
ENSG00000159335	PTMS	0.00924845	0.0924845	0.853807	-2.60273	793.41	0.328043	7474	5618	0.206998	PTMS
ENSG00000015133	CCDC88C	0.00926257	0.0925523	0.726104	-2.60221	340.629	0.279034	3172	2246	0.207128	CCDC88C
ENSG00000198113	TOR4A	0.00928304	0.092616	0.427408	-2.60145	1207.39	0.164296	11373	9513	0.207244	TOR4A
ENSG00000138134	STAMBPL1	0.00928363	0.092616	-0.949163	2.60143	309.392	0.364862	2114	3692	0.207244	STAMBPL1
ENSG00000100348	TXN2	0.00931588	0.0928642	-0.268596	2.60024	2140.23	0.103297	15939	23706	0.207554	TXN2
ENSG00000119723	COQ6	0.00933915	0.0928645	-0.730122	2.59938	459.661	0.280883	2951	5224	0.207554	COQ6
ENSG00000151414	NEK7	0.0093415	0.0928645	0.783028	-2.5993	1573.49	0.301246	15911	12995	0.207554	NEK7
ENSG00000168152	THAP9	0.00934375		-2.23922	2.59921	50.9897	0.861497	305	679	0.207554	THAP9
ENSG00000165030	NFIL3	0.00934789	0.0928645	2.04827	-2.59906	348.934	0.788082	4093	1940	0.207554	NFIL3
ENSG00000182197	EXT1	0.00934999	0.0928645	0.49229	-2.59898	1107.81	0.189416	9620	9455	0.207554	EXT1
ENSG00000155508	CNOT8	0.00935273	0.0928645	0.408607	-2.59888	1822.98	0.157224	17484	16415	0.207554	CNOT8
ENSG00000242247	ARFGAP3	0.0093924	0.093185	0.473377	-2.59743	1140.19	0.182248	10148	8980	0.208194	ARFGAP3
ENSG00000170113	NIPA1	0.00940961	0.0932824	0.737902	-2.5968	614.322	0.284158	6689	4838	0.208384	NIPA1
ENSG00000125744	RTN2	0.00942816	0.0933289	0.922449	-2.59613	133.873	0.355317	1319	1063	0.208461	RTN2
ENSG00000115602	IL1RL1	0.0094291	0.0933289	-1.13811	2.59609	2708.8	0.438393	18250	24884	0.208461	IL1RL1
ENSG00000082515	MRPL22	0.00943661	0.09333	-0.456	2.59582	1516.82	0.175667	10442	20072	0.208461	MRPL22
ENSG00000198040	ZNF84	0.00945891	0.0934655	1.01125	-2.59501	215.796	0.389691	2275	1576	0.20869	ZNF84
ENSG00000142197	DOP1B	0.00947251	0.0934655	1.31815	-2.59451	224.504	0.508052	2429	1363	0.20869	DOP1B
ENSG00000216895	RBM33-DT	0.00947517	0.0934655	-1.6835	2.59442	62.1046	0.648893	292	778	0.20869	RBM33-DT
ENSG00000100422	CERK	0.00948052	0.0934655	0.854574	-2.59422	586.686	0.329414	6141	5065	0.20869	CERK
ENSG00000167536	DHRS13	0.0094907	0.0934655	-0.896805	2.59385	183.738	0.345742	1230	2463	0.20869	DHRS13
ENSG00000243566	UPK3B	0.00950121	0.0934655	1.39334	-2.59347	231.1	0.537248	2350	1230	0.20869	UPK3B
ENSG00000015475	BID	0.0095022	0.0934655	-0.368108	2.59344	2841.19	0.141938	19846	33896	0.20869	BID
ENSG00000011021	CLCN6	0.00951844	0.0935523	1.45107	-2.59285	101.514	0.559642	1130	480	0.208859	CLCN6
ENSG00000279592		0.00956429	0.0939297	1.23709	-2.5912	76.7351	0.47742	765	456	0.209613	ENSG00000279592
ENSG00000111490	TBC1D30	0.00958079	0.0939799	-1.88119	2.5906	139.321	0.72616	783	2049	0.209695	TBC1D30
ENSG00000205593	DENND6B	0.00958627	0.0939799	2.00943	-2.59041	161.757	0.775722	1656	635	0.209695	DENND6B
ENSG00000198742	SMURF1	0.00959176	0.0939799	0.412124	-2.59021	1246.62	0.159108	11276	9227	0.209695	SMURF1
ENSG00000125505	MBOAT7	0.00962033	0.0941867	0.436924	-2.58919	1966.63	0.16875	17102	15894	0.210106	MBOAT7
ENSG00000141458	NPC1	0.00966742	0.0944687	0.516878	-2.5875	1537.55	0.199759	14935	11337	0.210628	NPC1
ENSG00000154059	IMPACT	0.00967914	0.0944687	-0.899068	2.58709	303.387	0.347521	2229	3933	0.210628	IMPACT
ENSG00000166451	CENPN	0.00967992	0.0944687	-0.497156	2.58706	771.873	0.19217	5517	9308	0.210628	CENPN
ENSG00000140941	MAP1LC3B	0.00968897	0.0944687	0.40913	-2.58674	3907.07	0.158164	36031	31006	0.210628	MAP1LC3B
ENSG00000182095	TNRC18	0.0096944	0.0944687	0.588951	-2.58654	388.698	0.227698	3524	2702	0.210628	TNRC18
ENSG00000107341	UBE2R2	0.00969565	0.0944687	0.26855	-2.5865	1368.88	0.103828	12154	12109	0.210628	UBE2R2
ENSG00000077092	RARB	0.00970158	0.0944687	1.91464	-2.58629	136.382	0.740303	1788	738	0.210628	RARB
ENSG00000251562	MALAT1	0.00971358	0.0945125	0.923336	-2.58586	58003	0.357071	544663	239127	0.21071	MALAT1
ENSG00000245573	BDNF-AS	0.00972417	0.0945426	-1.03429	2.58549	97.9567	0.400036	547	1145	0.210765	BDNF-AS
ENSG00000095787	WAC	0.00975207	0.0946536	0.444221	-2.5845	1529.91	0.171879	14223	12702	0.210955	WAC
ENSG00000135114	OASL	0.00975876	0.0946536	-0.560213	2.58426	1275.62	0.216779	8414	14963	0.210955	OASL
ENSG00000187735	TCEA1	0.00976882	0.0946536	-0.29993	2.58391	1781.71	0.116076	13207	20498	0.210955	TCEA1
ENSG00000115204	MPV17	0.00977308	0.0946536	-0.694952	2.58376	951.89	0.26897	5754	11660	0.210955	MPV17
ENSG00000197557	TTC30A	0.00977311	0.0946536	2.89912	-2.58376	107.294	1.12206	1286	626	0.210955	TTC30A
ENSG00000014123	UFL1	0.00978579	0.0947036	0.600466	-2.58331	464.093	0.232441	4355	3830	0.21105	UFL1
ENSG00000159256	MORC3	0.00980825	0.0948482	0.623383	-2.58252	501.443	0.241386	4552	3719	0.211334	MORC3
ENSG00000141279	NPEPPS	0.00984542	0.0950801	0.577447	-2.58121	3661.03	0.223712	36814	29036	0.211788	NPEPPS
ENSG00000109775	UFSP2	0.00984731	0.0950801	0.806275	-2.58115	642.871	0.312371	6796	4821	0.211788	UFSP2
ENSG00000156411	ATP5MJ	0.00991332	0.0956442	-0.497015	2.57884	3742.64	0.192728	26809	44510	0.212916	ATP5MJ
ENSG00000164611	PTTG1	0.00992907	0.0956637	-0.451748	2.57829	1958.55	0.175212	12406	23904	0.212936	PTTG1
ENSG00000196704	AMZ2	0.00993686	0.0956637	-0.411608	2.57802	918.658	0.15966	7265	10596	0.212936	AMZ2
ENSG00000108474	PIGL	0.0099381	0.0956637	-0.802878	2.57798	315.805	0.311438	1748	3712	0.212936	PIGL
ENSG00000108509	CAMTA2	0.00996029	0.0958041	0.58777	-2.5772	199.565	0.228065	1942	1432	0.213212	CAMTA2
ENSG00000104412	EMC2	0.0100323	0.096423	-0.484633	2.57472	630.828	0.188228	4623	7520	0.214449	EMC2
ENSG00000131473	ACLY	0.0100599	0.0966145	0.534607	-2.57377	2794.64	0.207714	29318	23959	0.214827	ACLY
ENSG00000136152	COG3	0.0100686	0.0966252	0.751796	-2.57346	473.77	0.292134	4836	3311	0.214842	COG3
ENSG00000065548	ZC3H15	0.0100936	0.0967143	-0.293906	2.57261	2086.41	0.114245	14927	22916	0.214844	ZC3H15
ENSG00000198000	NOL8	0.0101026	0.0967143	-0.589539	2.5723	508.656	0.229188	3257	5854	0.214844	NOL8
ENSG00000271980		0.0101083	0.0967143	-0.248094	2.5721	1996.1	0.0964558	15520	23893	0.214844	ENSG00000271980
ENSG00000114405	C3orf14	0.0101086	0.0967143	-1.00074	2.57209	195.416	0.389077	1400	2689	0.214844	C3orf14
ENSG00000272825		0.0101088		-7.71724	2.57209	8.33747	3.00038	67	33	0.214844	ENSG00000272825
ENSG00000204519	ZNF551	0.0101275	0.0967751	-2.3795	2.57145	65.0991	0.925353	408	859	0.21495	ZNF551
ENSG00000167799	NUDT8	0.0101303	0.0967751	-0.745552	2.57135	328.165	0.289946	2017	4047	0.21495	NUDT8
ENSG00000165322	ARHGAP12	0.0101766	0.0971439	0.412059	-2.56977	1455.38	0.160349	14403	12874	0.215683	ARHGAP12
ENSG00000164603	BMT2	0.010207	0.0973601	2.54435	-2.56874	89.9539	0.990508	1273	354	0.21611	BMT2
ENSG00000159314	ARHGAP27	0.0102473	0.0975578	0.617285	-2.56737	2284.36	0.240435	23011	20702	0.21648	ARHGAP27
ENSG00000136153	LMO7	0.0102478	0.0975578	0.651858	-2.56735	5588.48	0.253903	56897	43894	0.21648	LMO7
ENSG00000176473	WDR25	0.0102513	0.0975578	-1.67716	2.56724	119.722	0.653296	626	1511	0.21648	WDR25
ENSG00000124145	SDC4	0.0102587	0.0975578	0.479048	-2.56699	5128.43	0.186619	45685	40694	0.21648	SDC4
ENSG00000004975	DVL2	0.010315	0.0979285	1.32729	-2.56509	218.282	0.517444	2304	1379	0.217197	DVL2
ENSG00000119950	MXI1	0.01032	0.0979285	1.74116	-2.56492	348.47	0.678837	4071	1922	0.217197	MXI1
ENSG00000204516	MICB	0.0103249	0.0979285	1.21341	-2.56475	241.187	0.473111	2609	1605	0.217197	MICB
ENSG00000165244	ZNF367	0.0103287	0.0979285	-1.57436	2.56463	298.947	0.613873	1709	3438	0.217197	ZNF367
ENSG00000117525	F3	0.0103439	0.0979993	0.472383	-2.56411	22640.9	0.184228	198364	199695	0.217332	F3
ENSG00000141428	C18orf21	0.0103876	0.0982409	-1.17032	2.56265	93.6311	0.456684	550	1190	0.217796	C18orf21
ENSG00000198399	ITSN2	0.0103888	0.0982409	0.494289	-2.56261	1038.99	0.192885	9231	8288	0.217796	ITSN2
ENSG00000062725	APPBP2	0.0103928	0.0982409	1.02118	-2.56248	395.306	0.398514	3990	2775	0.217796	APPBP2
ENSG00000100865	CINP	0.0104037	0.09827	-0.531459	2.56211	682.77	0.20743	4654	7628	0.217848	CINP
ENSG00000198695	ND6	0.0104313	0.0984569	0.483299	-2.5612	5719.66	0.188701	48130	42190	0.218216	ND6
ENSG00000128789	PSMG2	0.0104502	0.0985619	-0.409403	2.56056	1403.1	0.159888	9888	15545	0.218419	PSMG2
ENSG00000286037		0.0104624	0.0986022	0.415661	-2.56016	16170.4	0.162358	137198	132473	0.21848	ENSG00000286037
ENSG00000166750	SLFN5	0.0104744	0.0986022	-0.988117	2.55976	458.14	0.386019	2485	5270	0.21848	SLFN5
ENSG00000086696	HSD17B2	0.010478	0.0986022	1.02663	-2.55964	634.189	0.401084	7628	4173	0.21848	HSD17B2
ENSG00000164920	OSR2	0.010498	0.0986797	-2.78454	2.55898	71.9946	1.08814	257	894	0.218622	OSR2
ENSG00000114626	ABTB1	0.0105018	0.0986797	0.621514	-2.55885	785.662	0.242888	8369	5156	0.218622	ABTB1
ENSG00000104047	DTWD1	0.0105134	0.0987147	-1.0884	2.55847	239.592	0.42541	1474	3010	0.218685	DTWD1
ENSG00000107949	BCCIP	0.0105465	0.0989362	-0.474567	2.55738	1958.14	0.185568	13438	24533	0.219115	BCCIP
ENSG00000079246	XRCC5	0.0105527	0.0989362	-0.327976	2.55717	8168.21	0.128257	62234	94871	0.219115	XRCC5
ENSG00000035681	NSMAF	0.0105734	0.0990567	-1.04017	2.55649	251.767	0.406875	1751	3066	0.21935	NSMAF
ENSG00000144182	LIPT1	0.0105828	0.0990718	-1.5687	2.55618	71.2475	0.613688	293	881	0.219373	LIPT1
ENSG00000159228	CBR1	0.0106122	0.0992733	-0.393238	2.55521	3242.91	0.153896	22367	36319	0.21977	CBR1
ENSG00000258017	LOC105369760	0.0106482	0.0995358	-0.386323	2.55404	18421.8	0.15126	130874	208943	0.220288	LOC105369760
ENSG00000113595	TRIM23	0.0106612	0.0995832	1.45493	-2.55361	142.686	0.569752	1379	836	0.220376	TRIM23
ENSG00000254470	AP5B1	0.010683	0.0997135	0.602654	-2.5529	901.856	0.236067	8444	6329	0.22063	AP5B1
ENSG00000109265	CRACD	0.0107218	0.100001	1.69775	-2.55164	56.9311	0.665358	587	362	0.221198	CRACD
ENSG00000265681	RPL17	0.0107493	0.100184	-0.93677	2.55075	125.628	0.367254	786	1689	0.221556	RPL17
ENSG00000158716	DUSP23	0.0108144	0.100716	-0.538802	2.54864	831.736	0.211408	6035	10264	0.222613	DUSP23
ENSG00000273297	LOC105375519	0.010858	0.101047	0.682814	-2.54724	229.736	0.268061	1968	1671	0.223268	LOC105375519
ENSG00000169035	KLK7	0.0108722	0.101105	1.22241	-2.54678	3206.45	0.479982	24894	33423	0.223376	KLK7
ENSG00000129474	AJUBA	0.0109302	0.101569	0.342444	-2.54492	1226.56	0.13456	10710	9767	0.224295	AJUBA
ENSG00000244045	TMEM199	0.0109504	0.101682	-0.532208	2.54428	566.86	0.209178	4087	6503	0.224514	TMEM199
ENSG00000006459	KDM7A	0.0110407	0.102446	1.44348	-2.54141	252.952	0.567984	2870	1386	0.22603	KDM7A
ENSG00000274290	H2BC6	0.011078		1.92811	-2.54023	22.2841	0.759029	193	122	0.226562	H2BC6
ENSG00000107829	FBXW4	0.0111098	0.10301	1.10619	-2.53923	159.105	0.435641	1442	907	0.226991	FBXW4
ENSG00000242259	C22orf39	0.0111269	0.103094	-0.951382	2.53869	337.329	0.374754	2223	3766	0.22715	C22orf39
ENSG00000125485	DDX31	0.0111527	0.103257	-0.823851	2.53788	232.155	0.324622	1525	2506	0.227468	DDX31
ENSG00000119321	FKBP15	0.011192	0.103545	0.759881	-2.53665	938.025	0.299561	8363	6342	0.228034	FKBP15
ENSG00000243943	ZNF512	0.0112093	0.103591	1.44351	-2.5361	212.939	0.569185	2049	1532	0.228113	ZNF512
ENSG00000138028	CGREF1	0.0112135	0.103591	-2.07439	2.53598	174.288	0.817986	1050	2435	0.228113	CGREF1
ENSG00000180228	PRKRA	0.0112436	0.103733	-0.534806	2.53503	868.705	0.210966	6244	9790	0.228369	PRKRA
ENSG00000286790		0.0112574	0.103733	1.7039	-2.5346	140.7	0.672255	1643	626	0.228369	ENSG00000286790
ENSG00000165060	FXN	0.0112587	0.103733	-0.970418	2.53457	130.533	0.382874	752	1661	0.228369	FXN
ENSG00000110717	NDUFS8	0.0112618	0.103733	-0.478024	2.53447	3403.97	0.188609	20895	39721	0.228369	NDUFS8
ENSG00000283445		0.0112865		3.60715	-2.5337	17.1815	1.42367	187	46	0.228664	ENSG00000283445
ENSG00000107819	SFXN3	0.0113095	0.104073	0.516153	-2.53299	1782.65	0.203772	16383	13791	0.228708	SFXN3
ENSG00000261071		0.0113157		-2.45625	2.5328	19.8761	0.969778	65	294	0.228708	ENSG00000261071
ENSG00000159363	ATP13A2	0.0113228	0.104073	0.48257	-2.53258	3184.91	0.190545	29844	26723	0.228708	ATP13A2
ENSG00000286018		0.0113234	0.104073	-0.716437	2.53256	450.956	0.282891	3094	5206	0.228708	ENSG00000286018
ENSG00000166454	ATMIN	0.0114046	0.104725	-0.510349	2.53005	1055.19	0.201715	7638	12039	0.229976	ATMIN
ENSG00000167604	NFKBID	0.0114229	0.104725	2.46798	-2.52949	70.5818	0.975683	809	291	0.229976	NFKBID
ENSG00000116221	MRPL37	0.0114233	0.104725	-0.853629	2.52948	1914.26	0.337473	12602	25853	0.229976	MRPL37
ENSG00000204634	TBC1D8	0.0114276	0.104725	0.617762	-2.52934	760.13	0.244238	7270	5679	0.229976	TBC1D8
ENSG00000133858	ZFC3H1	0.0114422	0.104783	0.905059	-2.52889	473.333	0.357887	4331	3250	0.230085	ZFC3H1
ENSG00000170745	KCNS3	0.0114665	0.104878	1.62914	-2.52815	327.02	0.644399	3382	2374	0.230252	KCNS3
ENSG00000138678	GPAT3	0.0114696	0.104878	-1.00778	2.52806	882.492	0.398638	5661	11500	0.230252	GPAT3
ENSG00000095209	TMEM38B	0.0114775	0.104878	-0.963078	2.52782	290.602	0.380992	1730	3522	0.230252	TMEM38B
ENSG00000112651	MRPL2	0.0115092	0.105091	-0.626348	2.52685	544.179	0.247877	3575	6555	0.23067	MRPL2
ENSG00000108406	DHX40	0.0115225	0.105137	0.888465	-2.52644	316.322	0.351667	3001	2444	0.230753	DHX40
ENSG00000071553	ATP6AP1	0.0115413	0.105169	0.237054	-2.52587	3475.9	0.0938507	29639	29575	0.230802	ATP6AP1
ENSG00000144354	CDCA7	0.0115427	0.105169	-1.96198	2.52582	275.376	0.776768	1618	3781	0.230802	CDCA7
ENSG00000142556	ZNF614	0.0115992	0.105596	-1.84331	2.52411	113.235	0.730281	568	1462	0.231635	ZNF614
ENSG00000212747	RTL8B	0.0116063	0.105596	1.53618	-2.52389	152.371	0.608656	1421	796	0.231635	RTL8B
ENSG00000108344	PSMD3	0.0116209	0.105652	-0.387819	2.52345	1957.94	0.153686	15798	23553	0.231741	PSMD3
ENSG00000280383		0.0116592		2.97826	-2.52229	44.2896	1.18077	435	113	0.232101	ENSG00000280383
ENSG00000078246	TULP3	0.0116672	0.105921	0.677367	-2.52205	341.612	0.268577	3159	2698	0.232101	TULP3
ENSG00000116922	C1orf109	0.0116672	0.105921	-1.29195	2.52205	279.325	0.512262	1782	3836	0.232101	C1orf109
ENSG00000100442	FKBP3	0.0116812	0.105948	-0.401109	2.52163	1955.54	0.159068	13165	21369	0.232142	FKBP3
ENSG00000137106	GRHPR	0.011687	0.105948	-0.616414	2.52146	1728.77	0.244467	11869	18946	0.232142	GRHPR
ENSG00000160294	MCM3AP	0.0117307	0.106267	0.723904	-2.52014	616.365	0.287247	5961	4312	0.232768	MCM3AP
ENSG00000227039	ITGB2-AS1	0.0117635	0.106416	1.50308	-2.51916	123.156	0.596658	946	764	0.233049	ITGB2-AS1
ENSG00000142864	SERBP1	0.011764	0.106416	-0.311295	2.51915	3346.9	0.123571	23801	37931	0.233049	SERBP1
ENSG00000119335	SET	0.0117879	0.106479	-0.339925	2.51843	3945.01	0.134975	29150	41844	0.233153	SET
ENSG00000103876	FAH	0.0117922	0.106479	-1.46399	2.5183	261.194	0.581341	1323	3372	0.233153	FAH
ENSG00000137767	SQOR	0.0117963	0.106479	-0.371269	2.51818	1660.38	0.147436	12006	20495	0.233153	SQOR
ENSG00000184178	SCFD2	0.0118263	0.106674	-1.45071	2.51728	215.339	0.576299	1236	3166	0.233532	SCFD2
ENSG00000157240	FZD1	0.01185	0.106811	1.22866	-2.51658	94.3597	0.488228	946	541	0.233796	FZD1
ENSG00000038382	TRIO	0.0118851	0.106991	0.953324	-2.51554	421.134	0.378974	3805	2573	0.23414	TRIO
ENSG00000133193	FAM104A	0.011887	0.106991	-0.510651	2.51548	963.767	0.203003	7223	11424	0.23414	FAM104A
ENSG00000115233	PSMD14	0.0119038	0.107066	-0.515914	2.51498	3473.55	0.205136	24566	42410	0.234282	PSMD14
ENSG00000182481	KPNA2	0.0119429	0.107341	-0.481533	2.51383	5080.85	0.191554	39560	67647	0.234818	KPNA2
ENSG00000261505		0.0119777	0.107521	-0.584652	2.5128	812.794	0.232669	5528	9200	0.235161	ENSG00000261505
ENSG00000116701	NCF2	0.01198	0.107521	1.04	-2.51273	365.425	0.413891	3749	1931	0.235161	NCF2
ENSG00000012171	SEMA3B	0.0119893	0.107529	0.369528	-2.51246	2465.85	0.147078	21688	18394	0.235169	SEMA3B
ENSG00000135924	DNAJB2	0.0120182	0.107649	1.0026	-2.51161	235.189	0.399185	2336	1113	0.23538	DNAJB2
ENSG00000211454	AKR7L	0.012034	0.107649	2.29219	-2.51115	90.613	0.912807	1462	452	0.23538	AKR7L
ENSG00000148120	AOPEP	0.0120354	0.107649	0.49683	-2.51111	1282.68	0.197853	11729	11802	0.23538	AOPEP
ENSG00000166224	SGPL1	0.0120369	0.107649	0.538288	-2.51106	1271.42	0.214367	11722	9929	0.23538	SGPL1
ENSG00000078668	VDAC3	0.0120511	0.1077	-0.230536	2.51064	3569.5	0.0918234	26825	39340	0.235473	VDAC3
ENSG00000067900	ROCK1	0.0120737	0.107825	0.526713	-2.50998	1618.7	0.209847	14639	12740	0.235714	ROCK1
ENSG00000134698	AGO4	0.0120858	0.107857	2.04437	-2.50963	118.425	0.814611	1319	686	0.23577	AGO4
ENSG00000115257	PCSK4	0.0121043		5.361	-2.50909	10.5703	2.13663	135	3	0.235939	PCSK4
ENSG00000240024	LINC00888	0.0121161	0.108051	1.35027	-2.50875	162.204	0.538227	1551	896	0.235988	LINC00888
ENSG00000165732	DDX21	0.0121518	0.108293	-0.477732	2.5077	1819.77	0.190506	12119	21523	0.236417	DDX21
ENSG00000075420	FNDC3B	0.0121612	0.1083	0.661184	-2.50743	2028.85	0.26369	21530	15192	0.236417	FNDC3B
ENSG00000197670		0.0121673		3.60315	-2.50725	8.54975	1.43709	101	12	0.236417	ENSG00000197670
ENSG00000003509	NDUFAF7	0.0121901	0.108418	-0.881647	2.50659	176.913	0.351731	1271	2184	0.236529	NDUFAF7
ENSG00000182108	DEXI	0.0121917	0.108418	-0.596931	2.50655	526.875	0.238149	3124	6065	0.236529	DEXI
ENSG00000006534	ALDH3B1	0.0122104	0.108508	-0.309491	2.506	2645.89	0.1235	18122	27119	0.2367	ALDH3B1
ENSG00000166347	CYB5A	0.0122215	0.108531	-0.435648	2.50568	1458.5	0.173864	9947	17989	0.236738	CYB5A
ENSG00000135750	KCNK1	0.0122527	0.10873	0.403596	-2.50478	2171.64	0.16113	19241	18288	0.237125	KCNK1
ENSG00000081386	ZNF510	0.0123074	0.108988	-2.99005	2.5032	60.4814	1.19449	227	834	0.237585	ZNF510
ENSG00000008294	SPAG9	0.012312	0.108988	0.449167	-2.50307	985.567	0.179446	8897	8025	0.237585	SPAG9
ENSG00000134690	CDCA8	0.0123206	0.108988	-0.564051	2.50283	927.274	0.225366	6601	11781	0.237585	CDCA8
ENSG00000162241	SLC25A45	0.0123226	0.108988	1.96979	-2.50277	89.3282	0.787044	879	345	0.237585	SLC25A45
ENSG00000232956	SNHG15	0.0123259	0.108988	-0.80604	2.50267	584.533	0.322072	3430	7249	0.237585	SNHG15
ENSG00000177830	CHID1	0.0123361	0.108988	-0.539061	2.50238	1507.68	0.215419	9972	17405	0.237585	CHID1
ENSG00000067533	RRP15	0.0123421	0.108988	-0.675474	2.50221	331.871	0.269951	2128	4137	0.237585	RRP15
ENSG00000104093	DMXL2	0.0123841	0.109282	1.04868	-2.50101	184.874	0.419304	1815	1016	0.238158	DMXL2
ENSG00000239415		0.0124106		3.96914	-2.50025	8.16292	1.5875	125	6	0.23835	ENSG00000239415
ENSG00000131469	RPL27	0.0124173	0.109469	-0.631312	2.50006	5256.83	0.252519	34169	65608	0.23835	RPL27
ENSG00000111530	CAND1	0.0124269	0.109469	0.4394	-2.49978	1774.84	0.175775	17624	16403	0.23835	CAND1
ENSG00000100823	APEX1	0.0124314	0.109469	-0.49564	2.49966	1786.71	0.198283	12069	20026	0.23835	APEX1
ENSG00000115221	ITGB6	0.0124457	0.109519	0.496764	-2.49925	1550.45	0.198765	14369	13250	0.238441	ITGB6
ENSG00000017260	ATP2C1	0.0124651	0.109613	0.636945	-2.4987	1414.31	0.254911	13539	11388	0.23862	ATP2C1
ENSG00000197818	SLC9A8	0.0124895	0.109742	1.22962	-2.498	347.978	0.492243	3384	2115	0.23886	SLC9A8
ENSG00000143622	RIT1	0.0124971	0.109742	0.694409	-2.49779	399.968	0.27801	3996	3099	0.23886	RIT1
ENSG00000162032	SPSB3	0.0125085	0.109765	0.408688	-2.49746	737.813	0.163641	6561	5739	0.238899	SPSB3
ENSG00000136463	TACO1	0.01253	0.109877	-0.579229	2.49685	535.939	0.231983	3891	7034	0.239114	TACO1
ENSG00000103034	NDRG4	0.012547	0.10995	2.17987	-2.49637	59.0129	0.873214	531	298	0.23915	NDRG4
ENSG00000174780	SRP72	0.0125626	0.109991	-0.378075	2.49593	2364.86	0.151476	17026	27834	0.23915	SRP72
ENSG00000225420	LOC101928371	0.0125706	0.109991	0.984205	-2.49571	80.2473	0.394359	865	555	0.23915	LOC101928371
ENSG00000033011	ALG1	0.0125811	0.109991	-0.426803	2.49541	1099.32	0.171035	7521	12057	0.23915	ALG1
ENSG00000129455	KLK8	0.0125866	0.109991	0.940746	-2.49526	264.094	0.377014	2960	1752	0.23915	KLK8
ENSG00000260877		0.0125939		2.68388	-2.49505	13.3115	1.07568	139	47	0.23915	ENSG00000260877
ENSG00000196588	MRTFA	0.0125959	0.109996	0.634958	-2.495	392.215	0.254493	3378	2855	0.23915	MRTFA
ENSG00000105486	LIG1	0.0126398	0.110199	-0.985977	2.49376	672.36	0.395378	4432	8920	0.23953	LIG1
ENSG00000183128	CALHM3	0.0126406	0.110199	1.78091	-2.49374	132.003	0.714154	1424	437	0.23953	CALHM3
ENSG00000122873	CISD1	0.0126453	0.110199	-0.470585	2.49361	1074.45	0.188717	6918	12475	0.23953	CISD1
ENSG00000240694	PNMA2	0.0126745	0.110363	2.06634	-2.49279	205.623	0.828928	1661	1408	0.239839	PNMA2
ENSG00000130826	DKC1	0.0126817	0.110363	-0.838306	2.49259	1290.05	0.33632	8954	16865	0.239839	DKC1
ENSG00000134871	COL4A2	0.0126948	0.110401	-1.52253	2.49222	361.27	0.610912	2633	3230	0.239897	COL4A2
ENSG00000198585	NUDT16	0.0127106	0.110402	-0.556641	2.49178	482.054	0.223391	3267	5754	0.239897	NUDT16
ENSG00000145781	COMMD10	0.0127125	0.110402	-0.320573	2.49172	540.366	0.128655	3846	6027	0.239897	COMMD10
ENSG00000205808	PLPP6	0.0127252	0.110437	-1.14365	2.49137	177.753	0.459043	961	1887	0.239959	PLPP6
ENSG00000263171		0.0127348		1.81492	-2.4911	44.3494	0.728563	531	179	0.239966	ENSG00000263171
ENSG00000157191	NECAP2	0.0127573	0.11053	0.359237	-2.49047	1648.66	0.144245	14069	13983	0.239966	NECAP2
ENSG00000174669	SLC29A2	0.012761	0.11053	0.957892	-2.49037	606.892	0.384638	6207	4836	0.239966	SLC29A2
ENSG00000164828	SUN1	0.0127622	0.11053	0.618095	-2.49034	2597.92	0.248197	24385	19983	0.239966	SUN1
ENSG00000102362	SYTL4	0.0128238	0.110987	0.914268	-2.48863	1066.6	0.367379	12511	7099	0.240856	SYTL4
ENSG00000133639	BTG1	0.0128461	0.111104	0.598955	-2.48801	2880.75	0.240737	26570	19824	0.241079	BTG1
ENSG00000151553	FHIP2A	0.0128704	0.111167	1.22614	-2.48734	217.937	0.492955	2438	1525	0.241189	FHIP2A
ENSG00000160124	MIX23	0.012871	0.111167	-0.533328	2.48732	401.748	0.214419	2484	4730	0.241189	MIX23
ENSG00000266074	BAHCC1	0.0129178		-3.18578	2.48603	28.639	1.28147	116	404	0.241826	BAHCC1
ENSG00000145335	SNCA	0.0129906	0.112123	-2.56351	2.48403	78.8675	1.032	559	1084	0.242843	SNCA
ENSG00000278341		0.0130003		-2.11552	2.48376	37.4196	0.851742	197	548	0.242843	ENSG00000278341
ENSG00000272142	LYRM4-AS1	0.0130058		-2.05308	2.48361	21.5042	0.82665	132	311	0.242843	LYRM4-AS1
ENSG00000156976	EIF4A2	0.0130206	0.112305	0.527298	-2.4832	2462.89	0.212346	26091	18847	0.242938	EIF4A2
ENSG00000013275	PSMC4	0.0130532	0.112509	-0.356622	2.48231	3774.29	0.143665	27104	41507	0.243226	PSMC4
ENSG00000232838	PET117	0.0130563		-0.892053	2.48223	47.8775	0.359376	278	586	0.243226	PET117
ENSG00000175727	MLXIP	0.0131012	0.112804	0.553455	-2.48101	1337.17	0.223077	12604	10502	0.243737	MLXIP
ENSG00000269821	KCNQ1OT1	0.0131053	0.112804	1.78262	-2.4809	240.931	0.718538	2716	756	0.243737	KCNQ1OT1
ENSG00000150995	ITPR1	0.0131152	0.112812	1.7411	-2.48063	112.176	0.70188	1104	592	0.243747	ITPR1
ENSG00000166260	COX11	0.0131347	0.112903	-0.426155	2.4801	925.039	0.17183	7738	11141	0.243918	COX11
ENSG00000092853	CLSPN	0.0131513	0.112969	-0.808779	2.47965	504.113	0.326167	3323	6197	0.244041	CLSPN
ENSG00000184220	CMSS1	0.0131765	0.113108	-0.925992	2.47896	414.541	0.37354	2641	5766	0.244205	CMSS1
ENSG00000287686		0.0131798		4.22521	-2.47887	33.2477	1.70449	369	53	0.244205	ENSG00000287686
ENSG00000071994	PDCD2	0.013222	0.113375	-0.446653	2.47773	1006.21	0.180267	7265	11072	0.244647	PDCD2
ENSG00000196935	SRGAP1	0.0132307	0.113375	0.356729	-2.4775	784.87	0.143987	6636	6150	0.244647	SRGAP1
ENSG00000143217	NECTIN4	0.0132369	0.113375	0.958367	-2.47733	435.507	0.386855	4220	3350	0.244647	NECTIN4
ENSG00000121060	TRIM25	0.0132436	0.113375	0.564321	-2.47715	1070.67	0.22781	9361	7821	0.244647	TRIM25
ENSG00000157150	TIMP4	0.0133013	0.113752	1.1083	-2.4756	136.202	0.447688	1138	913	0.24537	TIMP4
ENSG00000213853	EMP2	0.0133057	0.113752	0.46539	-2.47548	1664.98	0.188	14030	15587	0.24537	EMP2
ENSG00000103550	KNOP1	0.01332	0.113798	-0.494665	2.4751	616.141	0.199857	4071	6836	0.245452	KNOP1
ENSG00000198589	LRBA	0.0133719	0.114164	0.59921	-2.47371	630.233	0.242232	6156	5030	0.24616	LRBA
ENSG00000118418	HMGN3	0.0133913	0.114252	-0.266591	2.47319	1204.83	0.107792	8882	15750	0.246326	HMGN3
ENSG00000086300	SNX10	0.0134272	0.114481	-1.96744	2.47223	155.13	0.795813	998	1857	0.246765	SNX10
ENSG00000138036	DYNC2LI1	0.0134412	0.114523	-0.870681	2.47186	240.928	0.352237	1433	3154	0.246841	DYNC2LI1
ENSG00000176171	BNIP3	0.0134891	0.114785	3.25435	-2.47059	439.782	1.31723	5910	1001	0.247341	BNIP3
ENSG00000230149		0.0134903	0.114785	0.97867	-2.47056	77.0291	0.396133	812	481	0.247341	ENSG00000230149
ENSG00000136875	PRPF4	0.0135185	0.114948	-0.482227	2.46981	1046.82	0.195248	7489	12440	0.247651	PRPF4
ENSG00000197321	SVIL	0.0135431	0.11508	0.653836	-2.46916	987.888	0.264801	8911	6647	0.247901	SVIL
ENSG00000174371	EXO1	0.0135912	0.115341	-1.51089	2.46789	374.059	0.612218	2513	5044	0.248397	EXO1
ENSG00000115268	RPS15	0.0135921	0.115341	-0.531023	2.46787	7844.02	0.215175	47364	90258	0.248397	RPS15
ENSG00000166685	COG1	0.0136073	0.115376	-0.425289	2.46747	856.055	0.172359	6479	9290	0.248453	COG1
ENSG00000173548	SNX33	0.0136145	0.115376	0.72283	-2.46728	784.296	0.292967	8742	5351	0.248453	SNX33
ENSG00000176720	BOK	0.0136518	0.115614	0.508492	-2.4663	959.504	0.206176	8867	8481	0.248911	BOK
ENSG00000070785	EIF2B3	0.0136727	0.115647	-1.0809	2.46575	517.564	0.438364	3003	6862	0.248956	EIF2B3
ENSG00000119640	ACYP1	0.0136805	0.115647	-1.05382	2.46554	209.862	0.42742	1266	2374	0.248956	ACYP1
ENSG00000185019	UBOX5	0.0136832	0.115647	0.735436	-2.46548	132.927	0.298294	1401	1233	0.248956	UBOX5
ENSG00000205213	LGR4	0.0136942	0.115662	0.550586	-2.46519	1846.62	0.223344	21888	17756	0.248979	LGR4
ENSG00000070495	JMJD6	0.0137157	0.115767	0.715507	-2.46462	686.079	0.290311	6962	6354	0.249176	JMJD6
ENSG00000176903	PNMA1	0.0137355	0.115802	0.585159	-2.46411	2138	0.237473	19103	15347	0.249227	PNMA1
ENSG00000273841	TAF9	0.0137404	0.115802	-0.570903	2.46398	1203.27	0.231699	7919	13673	0.249227	TAF9
ENSG00000236364		0.0137475	0.115802	-1.45976	2.46379	285.618	0.592485	1730	4123	0.249227	ENSG00000236364
ENSG00000105404	RABAC1	0.0137894	0.116007	0.352424	-2.4627	797.693	0.143105	6331	6446	0.249608	RABAC1
ENSG00000145337	PYURF	0.013797	0.116007	-0.359575	2.46251	1506.47	0.14602	10070	16484	0.249608	PYURF
ENSG00000115738	ID2	0.0137994	0.116007	-0.972716	2.46244	490.417	0.395021	3221	6228	0.249608	ID2
ENSG00000164022	AIMP1	0.0138205	0.116107	-0.471006	2.4619	1366.4	0.191318	9130	15313	0.249794	AIMP1
ENSG00000167272	POP5	0.0138389	0.116114	-0.66863	2.46142	507.566	0.271644	3178	6802	0.249797	POP5
ENSG00000198876	DCAF12	0.0138398	0.116114	0.52827	-2.46139	1062.99	0.214622	10528	9147	0.249797	DCAF12
ENSG00000177125	ZBTB34	0.0138519	0.116139	1.40639	-2.46108	125.679	0.571452	1477	635	0.249838	ZBTB34
ENSG00000167123	CERCAM	0.0138974	0.116443	2.53482	-2.4599	155.714	1.03046	1611	444	0.250423	CERCAM
ENSG00000198160	MIER1	0.0139116	0.116484	0.530465	-2.45954	766.737	0.215677	7149	6117	0.250497	MIER1
ENSG00000198925	ATG9A	0.0139458	0.116693	0.927387	-2.45866	829.582	0.377193	8387	6787	0.250897	ATG9A
ENSG00000167566	NCKAP5L	0.0140473	0.117464	1.72146	-2.45605	79.5073	0.700905	759	524	0.252389	NCKAP5L
ENSG00000268309		0.0140762	0.11753	0.700782	-2.45531	116.704	0.285414	1078	838	0.252498	ENSG00000268309
ENSG00000134313	KIDINS220	0.0140786	0.11753	0.794333	-2.45525	579.45	0.323524	5722	4026	0.252498	KIDINS220
ENSG00000174446	SNAPC5	0.0140831	0.11753	-0.675894	2.45514	558.323	0.275298	3624	7335	0.252498	SNAPC5
ENSG00000157107	FCHO2	0.0141003	0.117596	0.597222	-2.4547	438.498	0.243298	4131	3679	0.252517	FCHO2
ENSG00000241316	SUCLG2-DT	0.0141037		-2.36364	2.45461	53.214	0.962937	228	724	0.252517	SUCLG2-DT
ENSG00000106066	CPVL	0.0141384		-3.45689	2.45373	55.6258	1.40883	330	656	0.252921	CPVL
ENSG00000179115	FARSA	0.0141521	0.11795	-0.489557	2.45338	2661.61	0.199544	18346	30440	0.252985	FARSA
ENSG00000103528	SYT17	0.0142201	0.118438	1.66185	-2.45166	290.257	0.677848	3338	1320	0.253925	SYT17
ENSG00000164237	CMBL	0.014254	0.118642	-0.87258	2.4508	977.18	0.356039	7056	11355	0.254315	CMBL
ENSG00000167792	NDUFV1	0.0142737	0.118728	-0.465565	2.4503	2441.07	0.190003	16014	26843	0.254475	NDUFV1
ENSG00000119787	ATL2	0.0142959	0.118834	-0.79704	2.44974	689.868	0.325357	5089	8559	0.254674	ATL2
ENSG00000126254	RBM42	0.0143199	0.118955	-0.564368	2.44914	1584.23	0.230435	10414	18093	0.254903	RBM42
ENSG00000196793	ZNF239	0.0143409		-3.67649	2.44861	33.7991	1.50146	310	362	0.255083	ZNF239
ENSG00000174353	TRIM74	0.0143526	0.119148	1.0594	-2.44832	72.8125	0.432706	711	319	0.255113	TRIM74
ENSG00000112208	BAG2	0.0143694	0.11921	-1.20263	2.44789	283.39	0.491292	1562	3996	0.255225	BAG2
ENSG00000261385		0.0143928	0.119325	0.526322	-2.44731	1044.5	0.215062	9681	7991	0.255443	ENSG00000261385
ENSG00000110063	DCPS	0.0144085	0.119376	-0.959105	2.44692	398.512	0.391965	2523	5152	0.255536	DCPS
ENSG00000245060	LINC00847	0.0144315	0.119488	0.532404	-2.44634	366.167	0.217633	3387	2566	0.255747	LINC00847
ENSG00000228417		0.0145001		2.57618	-2.44463	8.39909	1.05381	94	34	0.256465	ENSG00000228417
ENSG00000116273	PHF13	0.0145188	0.119957	1.62313	-2.44417	212.392	0.664084	2299	1363	0.256465	PHF13
ENSG00000083635	NUFIP1	0.014519	0.119957	-0.758679	2.44416	174.879	0.310405	1016	2045	0.256465	NUFIP1
ENSG00000174607	UGT8	0.0145257	0.119957	-1.14996	2.44399	960.315	0.470524	8636	12179	0.256465	UGT8
ENSG00000282951		0.0145309	0.119957	0.507205	-2.44386	248.58	0.207542	2123	1965	0.256465	ENSG00000282951
ENSG00000159111	MRPL10	0.0145357	0.119957	-0.924003	2.44375	868.921	0.378109	5835	10737	0.256465	MRPL10
ENSG00000168026	TTC21A	0.0145632		3.43781	-2.44306	33.926	1.40717	406	67	0.256656	TTC21A
ENSG00000070047	PHRF1	0.0145674	0.120141	0.685253	-2.44296	862.978	0.280501	8366	7316	0.256656	PHRF1
ENSG00000085224	ATRX	0.0145884	0.120235	0.391626	-2.44244	1735.53	0.160342	14808	13656	0.256832	ATRX
ENSG00000140297	GCNT3	0.0146065	0.120306	0.795297	-2.44199	3897.54	0.325676	48871	32332	0.256962	GCNT3
ENSG00000177728	TMEM94	0.0146387	0.120437	0.757465	-2.4412	262.661	0.310284	2674	1915	0.257192	TMEM94
ENSG00000275700	AATF	0.0146534	0.120437	-0.55784	2.44083	1458.52	0.228545	10225	17948	0.257192	AATF
ENSG00000054690	PLEKHH1	0.0146534	0.120437	0.826598	-2.44083	268.392	0.338654	2480	1549	0.257192	PLEKHH1
ENSG00000171566	PLRG1	0.0146606	0.120437	-0.501246	2.44066	1013.82	0.205374	7290	11398	0.257192	PLRG1
ENSG00000087086	FTL	0.0146971	0.12061	-0.361273	2.43976	55608.9	0.148077	383996	531525	0.257415	FTL
ENSG00000272916	NDST2	0.0147008	0.12061	1.04799	-2.43967	60.4532	0.429562	617	306	0.257415	NDST2
ENSG00000133641	C12orf29	0.0147128	0.12063	-0.613715	2.43937	394.829	0.251587	2637	4572	0.257415	C12orf29
ENSG00000177051	FBXO46	0.0147328	0.120655	1.09895	-2.43888	245.259	0.450597	2434	1837	0.257415	FBXO46
ENSG00000164077	MON1A	0.0147367	0.120655	-0.894619	2.43879	249.836	0.36683	1464	3046	0.257415	MON1A
ENSG00000178104	PDE4DIP	0.014745	0.120655	0.898716	-2.43858	385.254	0.36854	3866	3033	0.257415	PDE4DIP
ENSG00000236709	DAPK1-IT1	0.0147462		3.29298	-2.43855	22.865	1.35038	248	40	0.257415	DAPK1-IT1
ENSG00000164050	PLXNB1	0.0147542	0.120655	0.583442	-2.43836	499.027	0.239277	4764	3621	0.257415	PLXNB1
ENSG00000075539	FRYL	0.0148226	0.121131	0.799685	-2.43668	630.932	0.328186	5816	4223	0.25832	FRYL
ENSG00000115008	IL1A	0.0148316	0.121131	-1.63135	2.43647	109.163	0.669554	816	933	0.25832	IL1A
ENSG00000141994	DUS3L	0.0148563	0.121254	-0.620627	2.43586	474.058	0.254787	3051	5551	0.258552	DUS3L
ENSG00000129460	NGDN	0.014892	0.121467	-0.52301	2.435	651.394	0.214789	4535	7113	0.258956	NGDN
ENSG00000071082	RPL31	0.0149282	0.121683	-0.575898	2.43412	4126.98	0.236594	25279	52208	0.25927	RPL31
ENSG00000166845	C18orf54	0.014932		2.86228	-2.43402	34.5023	1.17595	410	244	0.25927	C18orf54
ENSG00000134897	BIVM	0.0149949		-1.98813	2.4325	43.2416	0.817319	278	539	0.260099	BIVM
ENSG00000204616	TRIM31	0.0150206	0.122358	0.868344	-2.43188	580.962	0.357066	5937	3531	0.260344	TRIM31
ENSG00000142166	IFNAR1	0.0150445	0.122473	0.419426	-2.43131	961.53	0.172511	8529	7546	0.26044	IFNAR1
ENSG00000227440		0.0150469		2.84277	-2.43125	11.7684	1.16926	147	79	0.26044	ENSG00000227440
ENSG00000106538	RARRES2	0.0150632	0.122547	1.08318	-2.43085	119.274	0.445595	1289	530	0.260538	RARRES2
ENSG00000166145	SPINT1	0.0151181	0.12288	0.376119	-2.42954	9480.02	0.154811	91564	75042	0.261168	SPINT1
ENSG00000146648	EGFR	0.0151237	0.12288	0.357163	-2.4294	2019.98	0.147017	16276	15562	0.261168	EGFR
ENSG00000250186		0.0151435	0.122962	-0.485253	2.42893	2156.79	0.199781	15653	25772	0.261319	ENSG00000250186
ENSG00000197756	RPL37A	0.0151697	0.123095	-0.561025	2.4283	4077.79	0.231036	24743	49250	0.261569	RPL37A
ENSG00000089048	ESF1	0.0152045	0.123297	-0.660574	2.42747	537.785	0.272125	3475	6339	0.261945	ESF1
ENSG00000066027	PPP2R5A	0.0152141	0.123297	0.477946	-2.42724	844.833	0.196909	8072	7399	0.261945	PPP2R5A
ENSG00000196422	PPP1R26	0.015243	0.123452	0.892197	-2.42655	632.562	0.367681	6611	3617	0.262237	PPP1R26
ENSG00000243477	NAA80	0.0152615	0.123522	0.900237	-2.42611	121.745	0.371062	1144	906	0.262367	NAA80
ENSG00000133422	MORC2	0.0152769	0.123567	0.820272	-2.42575	453.614	0.338152	4316	3897	0.262447	MORC2
ENSG00000173120	KDM2A	0.0152884	0.123581	0.563786	-2.42547	498.372	0.232443	4312	3391	0.262468	KDM2A
ENSG00000167535	CACNB3	0.0153114	0.123688	0.852483	-2.42493	367.606	0.351549	3697	2405	0.262667	CACNB3
ENSG00000163812	ZDHHC3	0.0153232	0.123704	0.379224	-2.42465	2681.56	0.156404	24071	23527	0.262693	ZDHHC3
ENSG00000001630	CYP51A1	0.0153554	0.123882	0.788832	-2.42389	354.99	0.325441	3687	2825	0.2627	CYP51A1
ENSG00000157388	CACNA1D	0.0153633		1.27319	-2.4237	49.8765	0.525307	489	354	0.2627	CACNA1D
ENSG00000100241	SBF1	0.0153649	0.123882	0.542441	-2.42366	1341.46	0.22381	12916	8973	0.2627	SBF1
ENSG00000136274	NACAD	0.0153675		3.20857	-2.4236	19.9669	1.32388	236	36	0.2627	NACAD
ENSG00000183474	GTF2H2C	0.0153746		-1.35062	2.42343	25.0425	0.557318	139	354	0.2627	GTF2H2C
ENSG00000024862	CCDC28A	0.0153896	0.123969	1.25964	-2.42308	299.594	0.519853	3046	1825	0.262706	CCDC28A
ENSG00000266642		0.0153954	0.123969	-1.13699	2.42294	122.203	0.469262	824	1653	0.262706	ENSG00000266642
ENSG00000256007		0.0154077	0.123981	0.643692	-2.42265	138.469	0.265698	1336	1048	0.262717	ENSG00000256007
ENSG00000126603	GLIS2	0.0154165	0.123981	1.6133	-2.42244	103.229	0.665978	1040	549	0.262717	GLIS2
ENSG00000176410	DNAJC30	0.0154329	0.124034	-0.658136	2.42206	225.269	0.271726	1239	2636	0.262813	DNAJC30
ENSG00000141480	ARRB2	0.0154806		-1.40803	2.42094	39.5848	0.581604	175	466	0.263228	ARRB2
ENSG00000130305	NSUN5	0.0154886	0.124338	-0.579244	2.42075	979.906	0.239283	6112	10863	0.263228	NSUN5
ENSG00000125691	RPL23	0.0154905	0.124338	-0.641742	2.4207	2438.5	0.265105	15530	31746	0.263228	RPL23
ENSG00000144161	ZC3H8	0.0155602	0.124818	-0.894823	2.41907	120.09	0.369904	691	1462	0.264141	ZC3H8
ENSG00000152234	ATP5F1A	0.0156153	0.12518	-0.621969	2.41779	6168.07	0.257247	45738	73455	0.264829	ATP5F1A
ENSG00000114021	NIT2	0.0156355	0.125263	-0.557228	2.41731	1090.07	0.230516	7535	13015	0.264982	NIT2
ENSG00000276863		0.0156689		3.13104	-2.41654	9.15114	1.29567	113	9	0.265334	ENSG00000276863
ENSG00000129028	THAP10	0.0157793	0.126293	-1.6205	2.41398	97.5597	0.671298	669	1290	0.266781	THAP10
ENSG00000182831	C16orf72	0.0157841	0.126293	0.53524	-2.41387	784.142	0.221735	7620	6522	0.266781	C16orf72
ENSG00000110107	PRPF19	0.0158102	0.126422	-0.662626	2.41327	169.343	0.274576	1142	1904	0.267022	PRPF19
ENSG00000063177	RPL18	0.0158217	0.126433	-0.37382	2.413	6062.74	0.154919	39368	66664	0.267039	RPL18
ENSG00000173852	DPY19L1	0.0158475	0.126535	0.516952	-2.41241	1352.96	0.214289	12882	12385	0.267221	DPY19L1
ENSG00000213339	QTRT1	0.0158545	0.126535	-0.992437	2.41225	297.981	0.411416	1650	3386	0.267221	QTRT1
ENSG00000010278	CD9	0.0158798	0.126656	0.347061	-2.41167	16841.8	0.143909	142648	136124	0.267448	CD9
ENSG00000197976	AKAP17A	0.0159052	0.126779	1.05533	-2.41108	624.895	0.437699	5978	4181	0.267677	AKAP17A
ENSG00000154237	LRRK1	0.015982	0.127257	0.667467	-2.40933	223.968	0.277035	2196	1470	0.26854	LRRK1
ENSG00000142687	KIAA0319L	0.0159859	0.127257	0.522221	-2.40924	1134.35	0.216758	10894	8932	0.26854	KIAA0319L
ENSG00000075413	MARK3	0.0159987	0.127257	0.471885	-2.40894	1652.98	0.195889	15205	13682	0.26854	MARK3
ENSG00000163683	SMIM14	0.0160321	0.127257	0.500458	-2.40818	2188.76	0.207815	20294	17078	0.26854	SMIM14
ENSG00000182552	RWDD4	0.0160405	0.127257	-0.375832	2.40799	624.48	0.156077	4446	7319	0.26854	RWDD4
ENSG00000197712	FAM114A1	0.0160479	0.127257	0.390436	-2.40782	1683.84	0.162153	16060	14093	0.26854	FAM114A1
ENSG00000131459	GFPT2	0.0160481	0.127257	2.3461	-2.40782	61.4695	0.974368	403	423	0.26854	GFPT2
ENSG00000162869	PPP1R21	0.0160508	0.127257	1.06157	-2.40776	360.96	0.440895	3700	2461	0.26854	PPP1R21
ENSG00000106609	TMEM248	0.016056	0.127257	0.307232	-2.40764	3359.5	0.127607	29099	29360	0.26854	TMEM248
ENSG00000184979	USP18	0.0160671	0.127265	-1.66467	2.40739	117.673	0.691483	526	1692	0.26855	USP18
ENSG00000214439		0.0160971		2.82063	-2.40671	20.7089	1.17199	254	23	0.268711	ENSG00000214439
ENSG00000119965	C10orf88	0.016104	0.127438	1.63027	-2.40655	174.925	0.677429	1782	1403	0.268711	C10orf88
ENSG00000198727	CYTB	0.0161091	0.127438	0.450114	-2.40643	23909.1	0.187046	202474	181484	0.268711	CYTB
ENSG00000236908		0.0161529		-4.2203	2.40544	16.2533	1.75448	155	79	0.269131	ENSG00000236908
ENSG00000136877	FPGS	0.0161579	0.127744	-0.464523	2.40533	2030.69	0.193123	13605	22243	0.269131	FPGS
ENSG00000161011	SQSTM1	0.0162278	0.128216	-0.296997	2.40375	27262.3	0.123556	198660	261464	0.270022	SQSTM1
ENSG00000128534	LSM8	0.0162484	0.128223	-0.54959	2.40329	597.215	0.228682	3763	7391	0.270022	LSM8
ENSG00000262413		0.0162576	0.128223	-0.336851	2.40308	1326.3	0.140174	10389	14976	0.270022	ENSG00000262413
ENSG00000109680	TBC1D19	0.0162592	0.128223	1.34885	-2.40304	142.489	0.56131	1425	807	0.270022	TBC1D19
ENSG00000112640	PPP2R5D	0.0162883	0.128372	-0.403718	2.40239	943.428	0.168048	7565	11090	0.270301	PPP2R5D
ENSG00000109762	SNX25	0.0163074	0.128443	1.78772	-2.40196	201.806	0.744273	2575	1183	0.270328	SNX25
ENSG00000184986	TMEM121	0.0163276		6.01596	-2.40151	24.4942	2.50508	290	0	0.270328	TMEM121
ENSG00000162729	IGSF8	0.0163302	0.128478	0.629989	-2.40145	936.381	0.262337	9044	7237	0.270328	IGSF8
ENSG00000063854	HAGH	0.0163323	0.128478	0.330476	-2.4014	1213.02	0.137618	10498	10506	0.270328	HAGH
ENSG00000160752	FDPS	0.0163569	0.128591	0.461279	-2.40085	11213.4	0.192131	113013	100441	0.270538	FDPS
ENSG00000100526	CDKN3	0.0163894	0.128767	-1.17822	2.40013	659.276	0.490897	4577	8087	0.270866	CDKN3
ENSG00000230479		0.0164261		2.13737	-2.39931	14.5117	0.890826	178	53	0.271257	ENSG00000230479
ENSG00000260261		0.0164472		2.94142	-2.39884	34.846	1.22619	429	30	0.271414	ENSG00000260261
ENSG00000159063	ALG8	0.0164898	0.129461	-0.686908	2.39789	1173.75	0.286463	7149	15136	0.271849	ALG8
ENSG00000123739	PLA2G12A	0.0165085	0.129461	-0.910086	2.39748	264.76	0.379602	1623	3269	0.271849	PLA2G12A
ENSG00000157954	WIPI2	0.0165172	0.129461	0.357397	-2.39728	1207.26	0.149084	10770	9948	0.271849	WIPI2
ENSG00000189403	HMGB1	0.0165188	0.129461	-0.277004	2.39725	6239.94	0.115551	46122	64962	0.271849	HMGB1
ENSG00000071462	BUD23	0.0165389	0.129538	-0.416303	2.3968	2651.79	0.173691	17063	27930	0.27199	BUD23
ENSG00000103355	PRSS33	0.0165766		3.79572	-2.39597	51.6516	1.58421	411	211	0.272392	PRSS33
ENSG00000132341	RAN	0.016591	0.129865	-0.325111	2.39565	11079.3	0.135709	82544	125463	0.272447	RAN
ENSG00000285867		0.016657		-2.17237	2.39419	42.8807	0.907348	214	577	0.273092	ENSG00000285867
ENSG00000248932	COPB2-DT	0.0166698	0.130359	1.55183	-2.39391	60.9247	0.648242	590	329	0.273092	COPB2-DT
ENSG00000115307	AUP1	0.0166748	0.130359	-0.313308	2.3938	3385.65	0.130883	24242	35441	0.273092	AUP1
ENSG00000230882		0.016677		1.77073	-2.39375	50.5094	0.73973	568	169	0.273092	ENSG00000230882
ENSG00000138600	SPPL2A	0.0167229	0.130514	0.362175	-2.39274	1899.86	0.151364	17992	17436	0.273322	SPPL2A
ENSG00000164690	SHH	0.0167252	0.130514	1.64494	-2.39269	238.046	0.687483	2467	1153	0.273322	SHH
ENSG00000066777	ARFGEF1	0.016732	0.130514	0.423928	-2.39254	937.107	0.177187	8783	7682	0.273322	ARFGEF1
ENSG00000235863	B3GALT4	0.0167436	0.130514	1.37235	-2.39229	394.048	0.573657	4249	3015	0.273322	B3GALT4
ENSG00000066651	TRMT11	0.0167479	0.130514	-0.731203	2.3922	294.743	0.305662	2078	3690	0.273322	TRMT11
ENSG00000143409	MINDY1	0.0167567	0.130514	1.07425	-2.392	622.978	0.449102	5767	5225	0.273322	MINDY1
ENSG00000111057	KRT18	0.016776	0.130584	-0.305536	2.39158	106849	0.127755	791302	1249592	0.27345	KRT18
ENSG00000140025	EFCAB11	0.0168161	0.130815	-0.879555	2.3907	166.947	0.367906	914	2029	0.273737	EFCAB11
ENSG00000138769	CDKL2	0.0168169		3.53821	-2.39069	23.102	1.48	270	24	0.273737	CDKL2
ENSG00000241973	PI4KA	0.0168496	0.130995	0.569203	-2.38997	680.588	0.238163	6393	5379	0.27406	PI4KA
ENSG00000166483	WEE1	0.0168905	0.131232	0.693339	-2.38908	594.066	0.290211	5191	4310	0.274505	WEE1
ENSG00000175390	EIF3F	0.0169457	0.131551	-0.392542	2.38788	1286.08	0.164389	8663	14071	0.275088	EIF3F
ENSG00000197119	SLC25A29	0.0169608	0.131551	0.744623	-2.38756	421.167	0.311877	3834	3137	0.275088	SLC25A29
ENSG00000187258	NPSR1	0.0169645	0.131551	1.48893	-2.38748	778.621	0.623643	10455	4359	0.275088	NPSR1
ENSG00000197822	OCLN	0.0169733	0.131551	0.639924	-2.38729	727.125	0.268055	8187	5484	0.275088	OCLN
ENSG00000134873	CLDN10	0.016993	0.131623	-1.54799	2.38686	225.841	0.648548	1163	2734	0.275219	CLDN10
ENSG00000119392	GLE1	0.0170626	0.132081	-0.727089	2.38536	582.416	0.304814	4574	7024	0.276081	GLE1
ENSG00000198954	KIFBP	0.0170996	0.132286	0.628318	-2.38456	1188.63	0.263494	10723	9473	0.276463	KIFBP
ENSG00000136813	ECPAS	0.0172168	0.133109	0.449086	-2.38205	964.235	0.18853	9183	8235	0.278009	ECPAS
ENSG00000281406	BLACAT1	0.0172271	0.133109	-1.71918	2.38182	127.476	0.721792	1108	1206	0.278009	BLACAT1
ENSG00000150787	PTS	0.017249	0.133196	-0.288285	2.38136	1173.57	0.121059	8703	15066	0.278168	PTS
ENSG00000158109	TPRG1L	0.0172955	0.133474	0.344671	-2.38037	1023.92	0.144797	9664	9260	0.278687	TPRG1L
ENSG00000143624	INTS3	0.0173337	0.133562	0.790866	-2.37955	519.162	0.332359	5235	3977	0.278839	INTS3
ENSG00000136542	GALNT5	0.0173363	0.133562	0.333286	-2.3795	4793.12	0.140066	42003	41048	0.278839	GALNT5
ENSG00000152128	TMEM163	0.0173387	0.133562	-1.09296	2.37945	237.085	0.459336	1468	3207	0.278839	TMEM163
ENSG00000169762	TAPT1	0.0173695	0.13367	1.24167	-2.37879	290.009	0.521976	3397	1922	0.279034	TAPT1
ENSG00000135956	TMEM127	0.017374	0.13367	0.576376	-2.3787	2194.7	0.242307	20268	18135	0.279034	TMEM127
ENSG00000197296	FITM2	0.0174183	0.13393	-0.933849	2.37776	167.411	0.392744	781	1988	0.279519	FITM2
ENSG00000134056	MRPS36	0.0174382	0.134001	-0.406242	2.37734	589.135	0.170881	4397	6543	0.279648	MRPS36
ENSG00000164294	GPX8	0.0174843	0.134221	0.522775	-2.37636	507.997	0.21999	4272	4079	0.280052	GPX8
ENSG00000235823	OLMALINC	0.0174881	0.134221	1.16783	-2.37628	188.356	0.491452	1911	1261	0.280052	OLMALINC
ENSG00000163923	RPL39L	0.0175251	0.134361	-0.607483	2.3755	281.829	0.255728	1490	3607	0.280308	RPL39L
ENSG00000167862	MRPL58	0.0175277	0.134361	-0.588748	2.37545	623.396	0.247847	4316	7926	0.280308	MRPL58
ENSG00000135999	EPC2	0.0175435	0.134401	1.03257	-2.37511	68.9801	0.434747	719	491	0.280377	EPC2
ENSG00000170537	TMC7	0.0175854	0.13464	-0.498217	2.37423	796.101	0.209843	5411	9091	0.280823	TMC7
ENSG00000107438	PDLIM1	0.0176397	0.134974	0.408207	-2.3731	4889.15	0.172015	41353	40791	0.281448	PDLIM1
ENSG00000143575	HAX1	0.0177176	0.135488	-0.252683	2.37147	2035.5	0.106551	15456	22931	0.282412	HAX1
ENSG00000111319	SCNN1A	0.017808	0.136096	0.638976	-2.36959	2374.07	0.269657	21588	17664	0.283554	SCNN1A
ENSG00000234171	RNASEH1-DT	0.0178308	0.136141	-0.838748	2.36911	157.193	0.354034	748	1944	0.283622	RNASEH1-DT
ENSG00000130723		0.0178384	0.136141	0.365494	-2.36896	891.793	0.154285	7583	6955	0.283622	ENSG00000130723
ENSG00000157653	C9orf43	0.0178462	0.136141	-0.650675	2.36879	185.011	0.274686	1106	2185	0.283622	C9orf43
ENSG00000131844	MCCC2	0.0178832	0.136341	-0.934506	2.36803	872.753	0.394635	5571	11058	0.283995	MCCC2
ENSG00000132326	PER2	0.0179112	0.136471	1.15038	-2.36745	219.79	0.485916	2368	1110	0.284236	PER2
ENSG00000278970	HEIH	0.0179249	0.136493	0.601337	-2.36717	342.758	0.254032	3153	2295	0.284271	HEIH
ENSG00000143374	TARS2	0.0179739	0.136784	-0.580871	2.36616	607.267	0.245492	4497	6973	0.284813	TARS2
ENSG00000101189	MRGBP	0.0179936	0.136802	-0.392505	2.36575	991.039	0.165912	7105	10975	0.284824	MRGBP
ENSG00000186417	GLDN	0.0179979	0.136802	3.04555	-2.36566	61.9998	1.2874	661	166	0.284824	GLDN
ENSG00000085840	ORC1	0.0180274	0.136928	-2.35282	2.36506	153.478	0.994824	919	2239	0.284824	ORC1
ENSG00000160072	ATAD3B	0.0180364	0.136928	-0.638512	2.36487	741.368	0.269999	4959	7495	0.284824	ATAD3B
ENSG00000120549	KIAA1217	0.0180592	0.136928	0.879879	-2.3644	757.117	0.372136	7426	5732	0.284824	KIAA1217
ENSG00000165801	ARHGEF40	0.0180672	0.136928	0.898845	-2.36424	131.625	0.380184	1086	942	0.284824	ARHGEF40
ENSG00000170471	RALGAPB	0.0180688	0.136928	0.879572	-2.3642	518.793	0.372037	5141	3776	0.284824	RALGAPB
ENSG00000272870	SAP30-DT	0.0180777		2.56744	-2.36402	30.8955	1.08605	328	104	0.284824	SAP30-DT
ENSG00000204406	MBD5	0.0180883	0.136984	0.788377	-2.3638	147.249	0.33352	1448	994	0.284824	MBD5
ENSG00000280128		0.0180931		2.15695	-2.36371	26.5653	0.912529	305	179	0.284824	ENSG00000280128
ENSG00000140854	KATNB1	0.0180979	0.136984	-0.697495	2.36361	347.342	0.295098	2252	4157	0.284824	KATNB1
ENSG00000204397	CARD16	0.0181295	0.137129	-1.57845	2.36296	68.0607	0.667996	361	1057	0.285086	CARD16
ENSG00000168887	C2orf68	0.0181388	0.137129	0.591369	-2.36277	289.723	0.250286	2735	2157	0.285086	C2orf68
ENSG00000176407	KCMF1	0.0181792	0.137351	0.39509	-2.36195	2103.04	0.167273	19947	18675	0.2855	KCMF1
ENSG00000104325	DECR1	0.0182055	0.137389	-0.347506	2.36141	1333.31	0.14716	9195	14628	0.285561	DECR1
ENSG00000170791	CHCHD7	0.0182059	0.137389	-0.438691	2.3614	684.056	0.185775	5103	7629	0.285561	CHCHD7
ENSG00000188878	FBF1	0.0182752		-2.56086	2.35999	21.0644	1.08511	97	250	0.285966	FBF1
ENSG00000151552	QDPR	0.0182944	0.137703	-0.765347	2.3596	564.047	0.324354	3781	6661	0.285966	QDPR
ENSG00000214022	REPIN1	0.0182974	0.137703	-0.507692	2.35954	1014.38	0.215165	7365	11583	0.285966	REPIN1
ENSG00000143507	DUSP10	0.0182992	0.137703	0.652407	-2.35951	496.675	0.276501	4260	3183	0.285966	DUSP10
ENSG00000188786	MTF1	0.0183001	0.137703	1.09897	-2.35949	426.675	0.465765	4247	3226	0.285966	MTF1
ENSG00000084072	PPIE	0.0183021	0.137703	-0.470863	2.35945	845.506	0.199565	5884	10063	0.285966	PPIE
ENSG00000119203	CPSF3	0.0183213	0.137725	-0.425082	2.35906	990.602	0.180191	7579	12261	0.285992	CPSF3
ENSG00000072135	PTPN18	0.0183362	0.137725	0.565174	-2.35876	1043.23	0.239606	9276	8132	0.285992	PTPN18
ENSG00000239900	ADSL	0.0183378	0.137725	-0.807732	2.35873	70.8351	0.342444	393	866	0.285992	ADSL
ENSG00000198242	RPL23A	0.0183749	0.137859	-0.421687	2.35798	5363.45	0.178834	38162	65615	0.286235	RPL23A
ENSG00000136870	ZNF189	0.0183775	0.137859	1.68752	-2.35792	116.733	0.71568	1272	614	0.286235	ZNF189
ENSG00000196420	S100A5	0.0184248		2.05241	-2.35697	14.3761	0.870786	183	69	0.286603	S100A5
ENSG00000283103		0.0184263	0.138142	-0.359741	2.35694	1140.62	0.152631	7624	12867	0.286603	ENSG00000283103
ENSG00000170248	PDCD6IP	0.0184668	0.138348	0.425529	-2.35612	2863.17	0.180606	27324	22677	0.286846	PDCD6IP
ENSG00000184988	TMEM106A	0.0184827	0.138348	1.81729	-2.3558	74.5981	0.771408	805	497	0.286846	TMEM106A
ENSG00000162980	ARL5A	0.0184867	0.138348	-0.592759	2.35572	198.372	0.251625	1421	2442	0.286846	ARL5A
ENSG00000138356	AOX1	0.018492		3.86865	-2.35562	37.8844	1.64231	451	100	0.286846	AOX1
ENSG00000149257	SERPINH1	0.0185112	0.13845	0.681312	-2.35523	1684.92	0.289276	14784	13913	0.286846	SERPINH1
ENSG00000074855	ANO8	0.0185115		1.91229	-2.35523	23.0389	0.811937	247	60	0.286846	ANO8
ENSG00000159259	CHAF1B	0.0185909	0.138918	-1.66671	2.35363	191.924	0.708143	1474	2611	0.28771	CHAF1B
ENSG00000100417	PMM1	0.0185958	0.138918	1.36094	-2.35354	213.976	0.578252	2232	1347	0.28771	PMM1
ENSG00000243710	CFAP57	0.0186433	0.13919	-0.596737	2.35259	265.443	0.253651	1640	3257	0.288216	CFAP57
ENSG00000153406	NMRAL1	0.0186945	0.139457	-0.543618	2.35157	812.856	0.231172	5190	9438	0.288706	NMRAL1
ENSG00000066583	ISOC1	0.0187012	0.139457	-0.659948	2.35143	701.106	0.280658	5267	8249	0.288706	ISOC1
ENSG00000277972	CISD3	0.0187235	0.139493	-0.519901	2.35099	1638.31	0.221141	11186	20983	0.288759	CISD3
ENSG00000204569	PPP1R10	0.018734	0.139493	0.507869	-2.35078	975.153	0.216043	8907	8052	0.288759	PPP1R10
ENSG00000133302	SLF1	0.0187392	0.139493	-1.03503	2.35068	151.386	0.44031	688	2045	0.288759	SLF1
ENSG00000185479	KRT6B	0.0187708	0.139525	-0.881585	2.35005	391.916	0.375134	2692	5176	0.288803	KRT6B
ENSG00000110619	CARS1	0.0187713	0.139525	0.340657	-2.35004	1541.18	0.144958	13971	12746	0.288803	CARS1
ENSG00000170832	USP32	0.0187766	0.139525	0.775268	-2.34994	253.237	0.32991	2497	1527	0.288803	USP32
ENSG00000101457	DNTTIP1	0.0187923	0.139559	0.313187	-2.34963	3467.02	0.133292	28810	30262	0.288863	DNTTIP1
ENSG00000081721	DUSP12	0.0188226	0.139631	-0.548593	2.34903	552.882	0.233541	3466	6432	0.288983	DUSP12
ENSG00000006530	AGK	0.0188299	0.139631	-1.01196	2.34888	422.399	0.430827	2395	5141	0.288983	AGK
ENSG00000107140	TESK1	0.0188352	0.139631	0.659899	-2.34878	357.651	0.280954	3806	2498	0.288983	TESK1
ENSG00000143164	DCAF6	0.0188664	0.13978	0.383017	-2.34816	1224.89	0.163114	11740	11718	0.289257	DCAF6
ENSG00000113240	CLK4	0.0188865	0.139798	1.4747	-2.34776	213.119	0.628131	2331	1329	0.289282	CLK4
ENSG00000078369	GNB1	0.0188911	0.139798	0.198763	-2.34767	5520.02	0.0846638	46636	51543	0.289282	GNB1
ENSG00000113048	MRPS27	0.018904	0.139812	-0.553912	2.34742	773.83	0.235967	5192	8932	0.289303	MRPS27
ENSG00000276045	ORAI1	0.0189248	0.139884	-0.626273	2.34701	1050.08	0.266839	6542	11987	0.289431	ORAI1
ENSG00000127914	AKAP9	0.0189405	0.139918	0.364423	-2.3467	1431.34	0.155292	11965	11210	0.289431	AKAP9
ENSG00000113552	GNPDA1	0.0189543	0.139938	-0.739617	2.34643	643.335	0.31521	4336	7375	0.289431	GNPDA1
ENSG00000259205		0.0189736		4.20417	-2.34605	14.2033	1.79202	194	8	0.289431	ENSG00000259205
ENSG00000128039	SRD5A3	0.0190031	0.140031	0.566476	-2.34547	1583.3	0.241519	14940	12480	0.289431	SRD5A3
ENSG00000137818	RPLP1	0.019013	0.140031	-0.519949	2.34528	8512.35	0.221701	54479	100827	0.289431	RPLP1
ENSG00000186205	MTARC1	0.0190176	0.140031	-1.53735	2.34519	107.622	0.655533	590	1357	0.289431	MTARC1
ENSG00000253738	OTUD6B-AS1	0.0190208	0.140031	-0.50935	2.34512	472.126	0.217195	3402	5793	0.289431	OTUD6B-AS1
ENSG00000114391	RPL24	0.0190225	0.140031	-0.522008	2.34509	3688.01	0.222596	23362	43324	0.289431	RPL24
ENSG00000228043		0.0190277		3.07567	-2.34499	18.2574	1.31159	192	81	0.289431	ENSG00000228043
ENSG00000134057	CCNB1	0.0190815	0.140384	-0.656606	2.34393	2025.71	0.28013	14182	24040	0.290014	CCNB1
ENSG00000188647	PTAR1	0.0190945	0.140397	-0.693715	2.34368	145.46	0.295994	1012	1614	0.290034	PTAR1
ENSG00000165916	PSMC3	0.0191154	0.140469	-0.350464	2.34327	4594.4	0.149562	32652	50089	0.290164	PSMC3
ENSG00000011638	LDAF1	0.0191296	0.140491	0.524539	-2.343	740.858	0.223875	6399	5658	0.2902	LDAF1
ENSG00000138160	KIF11	0.0191615	0.140644	-1.04295	2.34237	722.255	0.445255	5431	8883	0.29048	KIF11
ENSG00000248015		0.0191755	0.140665	-0.383521	2.3421	1048.06	0.163751	6532	11271	0.290516	ENSG00000248015
ENSG00000151093	OXSM	0.0192239	0.140938	-0.970313	2.34116	255.254	0.414458	1767	3040	0.291021	OXSM
ENSG00000196455	PIK3R4	0.0192714	0.141202	-1.48807	2.34024	402.468	0.635864	3255	4643	0.291505	PIK3R4
ENSG00000189227	C15orf61	0.0192823	0.141202	-0.605727	2.34003	251.106	0.258855	1685	2841	0.291505	C15orf61
ENSG00000163126	ANKRD23	0.019327	0.141427	0.853203	-2.33916	106.957	0.364747	1086	771	0.291914	ANKRD23
ENSG00000129003	VPS13C	0.0193354	0.141427	0.5681	-2.339	475.209	0.242882	4440	3683	0.291914	VPS13C
ENSG00000154734	ADAMTS1	0.0193797		-3.12232	2.33815	30.2665	1.33538	8	582	0.292361	ADAMTS1
ENSG00000108389	MTMR4	0.0193935	0.14177	0.936474	-2.33788	402.919	0.400566	4145	3361	0.292392	MTMR4
ENSG00000234377	OBI1-AS1	0.0194189	0.141873	-1.56253	2.33739	116.308	0.668493	785	1510	0.29258	OBI1-AS1
ENSG00000109066	TMEM104	0.0194323	0.141887	0.715941	-2.33713	389.419	0.306333	3749	3623	0.292597	TMEM104
ENSG00000090013	BLVRB	0.0194434	0.141887	-0.345644	2.33692	3487.27	0.147906	23504	36718	0.292597	BLVRB
ENSG00000158555	GDPD5	0.0194627	0.141946	1.22122	-2.33655	190.337	0.522661	1718	1226	0.292701	GDPD5
ENSG00000100263	RHBDD3	0.0195041	0.142166	-0.450234	2.33575	558.828	0.192757	3555	5954	0.293107	RHBDD3
ENSG00000136830	NIBAN2	0.0195724	0.142524	0.320885	-2.33444	1064.86	0.137457	9721	8857	0.293765	NIBAN2
ENSG00000137648	TMPRSS4	0.0195758	0.142524	0.691263	-2.33438	7843.22	0.296123	79647	76300	0.293765	TMPRSS4
ENSG00000137824	RMDN3	0.0196145	0.142646	-0.817699	2.33364	1210.81	0.350396	8495	14199	0.293974	RMDN3
ENSG00000115484	CCT4	0.0196212	0.142646	-0.355601	2.33351	3907.69	0.152388	28742	45276	0.293974	CCT4
ENSG00000144827	ABHD10	0.019629	0.142646	-0.527257	2.33336	837.079	0.225964	6072	10434	0.293974	ABHD10
ENSG00000182899	RPL35A	0.0196378	0.142646	-0.548298	2.3332	4710.08	0.234999	31391	57598	0.293974	RPL35A
ENSG00000215158		0.0196831		1.80352	-2.33233	11.5604	0.773268	122	35	0.294353	ENSG00000215158
ENSG00000232810	TNF	0.0196955	0.142939	2.43068	-2.3321	92.2966	1.04227	979	535	0.294353	TNF
ENSG00000145332	KLHL8	0.0197008	0.142939	-1.2905	2.332	151.021	0.55339	893	2010	0.294353	KLHL8
ENSG00000113319	RASGRF2	0.019751		-2.40967	2.33104	44.2535	1.03373	185	532	0.294873	RASGRF2
ENSG00000197019	SERTAD1	0.0198275	0.143775	0.424197	-2.3296	1140.15	0.182091	9879	8898	0.295747	SERTAD1
ENSG00000137168	PPIL1	0.0198563	0.143901	-0.691692	2.32905	664.981	0.296984	4559	8628	0.295977	PPIL1
ENSG00000111875	ASF1A	0.0199777	0.144697	-0.526455	2.32677	553.242	0.22626	4195	6211	0.297375	ASF1A
ENSG00000197646	PDCD1LG2	0.0199836		-6.94152	2.32666	40.8518	2.98348	210	304	0.297375	PDCD1LG2
ENSG00000169598	DFFB	0.0200023	0.144793	-2.03596	2.32631	78.8889	0.875189	402	1135	0.297467	DFFB
ENSG00000085365	SCAMP1	0.0200223	0.144854	0.512294	-2.32593	719.809	0.220253	6789	5522	0.297577	SCAMP1
ENSG00000277688		0.0202034		-1.16902	2.32255	36.3977	0.503336	203	476	0.29939	ENSG00000277688
ENSG00000142627	EPHA2	0.0202078	0.145928	0.444196	-2.32247	5005.68	0.19126	47713	41649	0.29939	EPHA2
ENSG00000134250	NOTCH2	0.0202139	0.145928	0.774532	-2.32235	573.722	0.333511	5381	3552	0.29939	NOTCH2
ENSG00000104133	SPG11	0.0202175	0.145928	0.709659	-2.32229	543.488	0.305587	5542	3910	0.29939	SPG11
ENSG00000144867	SRPRB	0.0202268	0.145928	-0.492704	2.32211	1381.81	0.212179	9993	16542	0.29939	SRPRB
ENSG00000227507	LTB	0.0202286	0.145928	1.10297	-2.32208	2014.7	0.474991	18792	14285	0.29939	LTB
ENSG00000128908	INO80	0.0202903	0.146241	0.690811	-2.32094	308.424	0.297643	3005	2399	0.299948	INO80
ENSG00000170606	HSPA4	0.0202951	0.146241	-0.426413	2.32085	2463.78	0.183732	18358	28509	0.299948	HSPA4
ENSG00000196511	TPK1	0.0203156	0.146305	-1.70012	2.32047	169.387	0.732661	1062	2082	0.299948	TPK1
ENSG00000186523	FAM86B1	0.020318		-2.97238	2.32042	17.3989	1.28096	57	259	0.299948	FAM86B1
ENSG00000187391	MAGI2	0.0204393		2.5976	-2.31818	19.6162	1.12053	196	76	0.301408	MAGI2
ENSG00000135362	PRR5L	0.0204776	0.147319	0.950956	-2.31748	114.067	0.410341	1207	923	0.301615	PRR5L
ENSG00000259291	ZNF710-AS1	0.0205039	0.147319	1.26309	-2.317	76.9226	0.545142	754	487	0.301615	ZNF710-AS1
ENSG00000149809	TM7SF2	0.0205061	0.147319	0.611038	-2.31696	1310.24	0.263724	12926	9749	0.301615	TM7SF2
ENSG00000119655	NPC2	0.0205106	0.147319	0.473327	-2.31687	1579.22	0.204295	13860	10512	0.301615	NPC2
ENSG00000267519		0.0205149	0.147319	0.85871	-2.3168	423.803	0.370645	4022	1985	0.301615	ENSG00000267519
ENSG00000166411	IDH3A	0.0205584	0.147542	-0.432473	2.316	1352.87	0.186733	9946	15832	0.302019	IDH3A
ENSG00000138709	LARP1B	0.0205693	0.147542	-0.59391	2.3158	379.363	0.25646	2398	4431	0.302019	LARP1B
ENSG00000169087	HSPBAP1	0.020595	0.147642	-1.5238	2.31533	112.266	0.658135	650	1453	0.302126	HSPBAP1
ENSG00000076356	PLXNA2	0.0206078	0.147645	0.64194	-2.31509	611.441	0.277285	6449	4058	0.302126	PLXNA2
ENSG00000157349	DDX19B	0.0206188	0.147645	-0.537905	2.31489	347.5	0.232367	2265	3912	0.302126	DDX19B
ENSG00000121210	TMEM131L	0.0206315		-2.3643	2.31466	40.2213	1.02144	168	689	0.302126	TMEM131L
ENSG00000001497	LAS1L	0.0206455	0.147698	-0.640577	2.31441	736.525	0.276778	5031	8521	0.302126	LAS1L
ENSG00000102178	UBL4A	0.0206496	0.147698	0.491943	-2.31433	1322.74	0.212564	11725	11461	0.302126	UBL4A
ENSG00000242372	EIF6	0.0206911	0.147911	-0.389661	2.31357	4463.33	0.168424	29163	47848	0.302516	EIF6
ENSG00000105287	PRKD2	0.0207424	0.148194	0.520735	-2.31264	778.094	0.225169	6877	5762	0.303034	PRKD2
ENSG00000096654	ZNF184	0.0208196	0.148661	1.24859	-2.31124	198.496	0.540227	1999	1597	0.303894	ZNF184
ENSG00000203739	PRDX6-AS1	0.0208555		2.15565	-2.31059	19.8451	0.932945	229	101	0.304208	PRDX6-AS1
ENSG00000115756	HPCAL1	0.0208982	0.149039	0.393811	-2.30982	4884.66	0.170494	41291	36859	0.30442	HPCAL1
ENSG00000135049	AGTPBP1	0.0208985	0.149039	1.11636	-2.30981	234.306	0.48331	2499	1611	0.30442	AGTPBP1
ENSG00000118965	WDR35	0.020908	0.149039	-1.76442	2.30964	160.163	0.763935	837	2037	0.30442	WDR35
ENSG00000183751	TBL3	0.0209239	0.149068	-0.535946	2.30935	1516.59	0.232076	10141	17551	0.304469	TBL3
ENSG00000175137	SH3BP5L	0.0209798	0.149382	1.26832	-2.30835	199.01	0.549448	2068	1245	0.305045	SH3BP5L
ENSG00000117713	ARID1A	0.0210334	0.149679	0.583674	-2.30739	497.383	0.252959	4736	3864	0.305589	ARID1A
ENSG00000261105	LMO7-AS1	0.0211551	0.15046	-0.491703	2.30521	263.694	0.213301	1683	2897	0.306917	LMO7-AS1
ENSG00000105202	FBL	0.0211776	0.150494	-0.621765	2.3048	809.878	0.269769	5344	9731	0.306917	FBL
ENSG00000197748	CFAP43	0.0211948		3.38492	-2.3045	14.3453	1.46884	188	30	0.306917	CFAP43
ENSG00000223478	ZDHHC12-DT	0.0211948	0.150494	-1.02402	2.3045	131.961	0.444359	721	1699	0.306917	ZDHHC12-DT
ENSG00000102312	PORCN	0.0211957	0.150494	0.524295	-2.30448	916.072	0.227511	7767	6490	0.306917	PORCN
ENSG00000215193	PEX26	0.0213394	0.151429	0.651299	-2.30193	242.112	0.282937	2221	1845	0.308638	PEX26
ENSG00000117133	RPF1	0.0213667	0.151538	-0.425232	2.30144	920.804	0.184768	7222	11563	0.308832	RPF1
ENSG00000035687	ADSS2	0.0213789	0.151539	0.464234	-2.30123	913.253	0.201733	8550	7529	0.308832	ADSS2
ENSG00000177685	CRACR2B	0.0213961	0.151545	0.548184	-2.30092	738.217	0.238245	6920	5413	0.308835	CRACR2B
ENSG00000164087	POC1A	0.0214038	0.151545	-0.803454	2.30078	368.241	0.349209	2508	4495	0.308835	POC1A
ENSG00000165661	QSOX2	0.0214286	0.151598	-0.907447	2.30035	88.3875	0.394483	453	995	0.308923	QSOX2
ENSG00000171105	INSR	0.0214353	0.151598	0.879453	-2.30023	473.946	0.382333	4883	2848	0.308923	INSR
ENSG00000119414	PPP6C	0.0214624	0.151705	-0.453817	2.29975	1230.67	0.197333	8811	13169	0.309081	PPP6C
ENSG00000277837		0.0214722		-2.53075	2.29958	33.7095	1.10053	149	440	0.309081	ENSG00000277837
ENSG00000285908		0.0214895	0.151811	-0.7943	2.29927	133.13	0.345457	912	1686	0.309146	ENSG00000285908
ENSG00000006025	OSBPL7	0.021505	0.151836	1.58947	-2.299	270.697	0.691374	2840	2033	0.309187	OSBPL7
ENSG00000204386	NEU1	0.0215405	0.151964	1.13281	-2.29837	1254.74	0.492873	9919	9239	0.309398	NEU1
ENSG00000253729	PRKDC	0.0215627	0.151964	-0.318595	2.29798	1785.96	0.138641	12277	18493	0.309398	PRKDC
ENSG00000005483	KMT2E	0.0215737	0.151964	0.608568	-2.29779	1616.18	0.264849	14616	12092	0.309398	KMT2E
ENSG00000107669	ATE1	0.0215835	0.151964	0.628138	-2.29762	595.59	0.273386	5544	4761	0.309398	ATE1
ENSG00000177542	SLC25A22	0.0215908	0.151964	-0.803981	2.29749	625.234	0.349939	4209	8086	0.309398	SLC25A22
ENSG00000039068	CDH1	0.0215955	0.151964	0.388529	-2.29741	10066.4	0.169116	94502	83975	0.309398	CDH1
ENSG00000189060	H1-0	0.0216218	0.152064	0.478969	-2.29695	4451.42	0.208524	38521	33853	0.309578	H1-0
ENSG00000224186	PITX1-AS1	0.0216416	0.152119	-0.474507	2.2966	1017.46	0.206613	7068	11639	0.309674	PITX1-AS1
ENSG00000177663	IL17RA	0.0216578	0.152148	0.741652	-2.29632	492.399	0.322975	4734	3562	0.309723	IL17RA
ENSG00000160973	FOXH1	0.0217014	0.152369	1.47651	-2.29555	59.4848	0.643206	573	354	0.310126	FOXH1
ENSG00000100234	TIMP3	0.0217199	0.152414	-2.24228	2.29523	253.482	0.976928	2160	1538	0.310205	TIMP3
ENSG00000231925	TAPBP	0.0217444	0.152501	0.335971	-2.2948	4678.62	0.146405	41717	39788	0.310361	TAPBP
ENSG00000231466		0.0217926		3.64513	-2.29396	17.706	1.58901	159	81	0.310681	ENSG00000231466
ENSG00000161179	YDJC	0.0217963	0.152767	-0.456999	2.2939	1272.54	0.199224	8502	14396	0.310681	YDJC
ENSG00000233532	LINC00460	0.0218065	0.152767	-2.15764	2.29372	86.944	0.940674	285	904	0.310681	LINC00460
ENSG00000172955	ADH6	0.0218408		-3.55181	2.29313	25.7659	1.5489	31	402	0.310948	ADH6
ENSG00000105711	SCN1B	0.0218521		-3.58331	2.29293	20.2799	1.56277	49	235	0.310948	SCN1B
ENSG00000272274	LINC00551	0.0219209		2.8908	-2.29174	20.5959	1.2614	213	43	0.311673	LINC00551
ENSG00000008323	PLEKHG6	0.021936	0.153588	0.910724	-2.29147	496.799	0.39744	5014	3751	0.311706	PLEKHG6
ENSG00000091136	LAMB1	0.0219703	0.153692	-1.17485	2.29088	590.287	0.51284	3486	6762	0.311886	LAMB1
ENSG00000138316	ADAMTS14	0.0219751	0.153692	1.03735	-2.2908	170.551	0.452835	1524	902	0.311886	ADAMTS14
ENSG00000255026		0.0219977		3.69114	-2.29041	15.3144	1.61156	116	122	0.311886	ENSG00000255026
ENSG00000273472		0.022		2.84202	-2.29037	23.1209	1.24086	248	35	0.311886	ENSG00000273472
ENSG00000160818	GPATCH4	0.0220498	0.154073	-0.676843	2.28951	937.018	0.295628	6242	11249	0.312254	GPATCH4
ENSG00000107779	BMPR1A	0.0220591	0.154073	1.16254	-2.28935	247.809	0.507802	2374	1984	0.312254	BMPR1A
ENSG00000175970	UNC119B	0.0220662	0.154073	0.998542	-2.28923	191.202	0.436192	2013	1159	0.312254	UNC119B
ENSG00000184983	NDUFA6	0.0220849	0.154118	-0.34644	2.2889	3365.68	0.151356	23378	40257	0.312333	NDUFA6
ENSG00000286223		0.0221542	0.154486	-0.637009	2.28771	209.907	0.278448	1310	2372	0.312988	ENSG00000286223
ENSG00000085433	WDR47	0.0221793	0.154486	0.72811	-2.28728	225.865	0.318329	2245	1863	0.312988	WDR47
ENSG00000167642	SPINT2	0.0221891	0.154486	0.395915	-2.28712	22288.4	0.173106	188717	181995	0.312988	SPINT2
ENSG00000139974	SLC38A6	0.0221924	0.154486	-1.07709	2.28706	182.852	0.470948	1158	2295	0.312988	SLC38A6
ENSG00000175130	MARCKSL1	0.0221989	0.154486	0.299387	-2.28695	11267.9	0.130911	98269	123623	0.312988	MARCKSL1
ENSG00000100983	GSS	0.0222561	0.154798	-0.59678	2.28597	1693.02	0.261062	11158	19858	0.313557	GSS
ENSG00000188976	NOC2L	0.022278	0.154865	-0.601184	2.28559	2312.62	0.263032	15959	28948	0.313676	NOC2L
ENSG00000005073	HOXA11	0.0222938	0.154889	-0.974023	2.28533	83.4813	0.426208	416	1031	0.313717	HOXA11
ENSG00000234062		0.0223656		2.2992	-2.2841	42.9479	1.00661	436	128	0.314314	ENSG00000234062
ENSG00000130713	EXOSC2	0.0223767	0.15538	-0.94884	2.28391	553.577	0.415445	3313	6928	0.314314	EXOSC2
ENSG00000259354		0.0223786		1.44596	-2.28388	42.3294	0.633117	407	209	0.314314	ENSG00000259354
ENSG00000177738	ANXA2R-OT1	0.0224037	0.155463	1.02054	-2.28345	86.086	0.446928	899	515	0.314435	ANXA2R-OT1
ENSG00000115459	ELMOD3	0.0224133	0.155463	0.562323	-2.28329	373.805	0.246277	3337	2812	0.314435	ELMOD3
ENSG00000164180	TMEM161B	0.022465	0.155736	-0.576248	2.28241	200.409	0.252473	1315	2193	0.31493	TMEM161B
ENSG00000227533	SLC2A1-DT	0.0224848		2.18	-2.28208	36.7757	0.955269	459	242	0.315022	SLC2A1-DT
ENSG00000140829	DHX38	0.0225301	0.156101	0.392527	-2.28131	898.061	0.172062	8086	7341	0.315435	DHX38
ENSG00000228305		0.0225513	0.156162	-0.589768	2.28095	115.019	0.258562	745	1457	0.315543	ENSG00000228305
ENSG00000169093	ASMTL	0.0225692	0.156201	-1.45527	2.28065	256.597	0.638093	1130	3449	0.315609	ASMTL
ENSG00000048471	SNX29	0.0226167	0.156444	-0.874909	2.27985	176.974	0.383758	1133	1636	0.316049	SNX29
ENSG00000231646	FSIP2-AS1	0.0226963		-2.37417	2.27851	19.1772	1.04198	121	214	0.316743	FSIP2-AS1
ENSG00000271976		0.022697	0.156913	1.3961	-2.2785	60.2266	0.612729	625	466	0.316743	ENSG00000271976
ENSG00000170571	EMB	0.0227256	0.157024	-0.701022	2.27802	447.931	0.307733	2464	4466	0.316943	EMB
ENSG00000096070	BRPF3	0.0227938	0.15741	1.17476	-2.27687	302.78	0.515955	2961	2167	0.317643	BRPF3
ENSG00000157077	ZFYVE9	0.0228157	0.157475	1.80297	-2.27651	87.965	0.791991	932	453	0.317758	ZFYVE9
ENSG00000109771	LRP2BP	0.0228423		2.19193	-2.27606	24.546	0.963034	276	74	0.317931	LRP2BP
ENSG00000198888	ND1	0.0228613	0.157703	-0.500174	2.27574	6876.12	0.219785	41819	71188	0.31801	ND1
ENSG00000206562	METTL6	0.0229109	0.157869	-1.33443	2.27492	146.594	0.586585	882	1930	0.318301	METTL6
ENSG00000161010	MRNIP	0.0229193	0.157869	-0.295449	2.27478	12482.2	0.12988	90808	120950	0.318301	MRNIP
ENSG00000188549	CCDC9B	0.0229229	0.157869	0.739167	-2.27472	483.366	0.324949	4614	3714	0.318301	CCDC9B
ENSG00000103275	UBE2I	0.0229775	0.158158	-0.454143	2.27381	2589.66	0.199728	18199	28505	0.318735	UBE2I
ENSG00000286360		0.0230019	0.15817	-0.450497	2.2734	546.189	0.19816	3991	6619	0.318735	ENSG00000286360
ENSG00000107957	SH3PXD2A	0.0230265	0.15817	1.53955	-2.27299	130.105	0.677323	1546	829	0.318735	SH3PXD2A
ENSG00000280138		0.023044	0.15817	1.46813	-2.27271	82.7079	0.645981	709	518	0.318735	ENSG00000280138
ENSG00000197958	RPL12	0.0230443	0.15817	-0.453547	2.2727	2204.84	0.199563	14196	26719	0.318735	RPL12
ENSG00000105671	DDX49	0.0230612	0.15817	-0.652398	2.27242	635.861	0.287094	4193	7794	0.318735	DDX49
ENSG00000205885	C1RL-AS1	0.0230651	0.15817	1.64732	-2.27236	76.073	0.724941	843	210	0.318735	C1RL-AS1
ENSG00000059573	ALDH18A1	0.023067	0.15817	0.320435	-2.27232	1630.72	0.141016	15573	15620	0.318735	ALDH18A1
ENSG00000287574		0.0230895		3.84717	-2.27195	9.7707	1.69333	127	13	0.318735	ENSG00000287574
ENSG00000188910	GJB3	0.0231049	0.158218	0.34678	-2.2717	2948.61	0.152653	26121	26675	0.318735	GJB3
ENSG00000163281	GNPDA2	0.0231112	0.158218	-0.653166	2.27159	279.814	0.287537	1995	3246	0.318735	GNPDA2
ENSG00000134291	TMEM106C	0.0231204	0.158218	-0.349697	2.27144	2219.56	0.153954	17898	25284	0.318735	TMEM106C
ENSG00000083720	OXCT1	0.0231242	0.158218	-1.02982	2.27138	316.286	0.453392	1878	3621	0.318735	OXCT1
ENSG00000181191	PJA1	0.0231455	0.158278	0.499869	-2.27102	1705.05	0.220107	16057	15002	0.31884	PJA1
ENSG00000176731	RBIS	0.0231786	0.158419	-0.481257	2.27048	1026.71	0.211963	7307	12591	0.319093	RBIS
ENSG00000116032	GRIN3B	0.0232469	0.158735	0.480812	-2.26935	141.095	0.211872	1271	1183	0.319492	GRIN3B
ENSG00000167553	TUBA1C	0.0232544	0.158735	-0.366722	2.26923	9243.96	0.161606	66687	101720	0.319492	TUBA1C
ENSG00000164683	HEY1	0.0232578		3.41718	-2.26917	32.829	1.50591	431	43	0.319492	HEY1
ENSG00000086189	DIMT1	0.0232774	0.158735	-0.654514	2.26885	661.62	0.288478	4014	7654	0.319492	DIMT1
ENSG00000255959		0.0232863	0.158735	-1.33921	2.2687	198.177	0.590298	1178	2404	0.319492	ENSG00000255959
ENSG00000087269	NOP14	0.0232879	0.158735	-0.544861	2.26868	638.626	0.240167	4283	7236	0.319492	NOP14
ENSG00000127125	PPCS	0.0233164	0.158844	-0.260369	2.26821	1796.48	0.114791	13786	19926	0.319686	PPCS
[truncated: 17,966 more rows]
