# Supplementary material for: P4HA1 Mediates Hypoxia-Induced Invasion in Human Pancreatic Cancer Organoids
Source: Cancer Res Commun. 2025 May 30;5(5):881–95. doi: 10.1158/2767-9764.CRC-24-0025 (PMC12123483; doi:10.1158/2767-9764.CRC-24-0025)
Supplement: Supplementary Table S4 — Differential expression of hypoxic genes [file crc-24-0025_supplementary_table_s4_suppst4.xlsx]

## Sheet: Sheet1
Gene	l2fc	p-value
PFKFB4	8.79445	9.55661e-06
CA9	7.07822	3.9398e-05
EGLN3	5.3755	3.47261e-11
MIR210HG	3.85432	6.33303e-13
PDK1	2.9386	7.71783e-09
UCA1	2.80672	1.3122e-10
NDRG1	2.7683	6.33303e-13
PFKFB3	2.70563	6.33303e-13
PLOD2	2.47276	6.92699e-07
P4HA1	2.43024	1.10828e-10
BNIP3L	2.03664	6.33303e-13
DDIT4	1.78474	6.33303e-13
VEGFA	1.66487	6.92699e-07
LDHA	1.53825	9.06817e-09
PGK1	1.31129	6.33303e-13
